# Supplementary material for: Tick-borne encephalitis virus variants drive distinct TCR repertoire alterations
Source: Front Immunol. 2025 Dec 18;16:1663781. doi: 10.3389/fimmu.2025.1663781 (PMC12756428; doi:10.3389/fimmu.2025.1663781)
Supplement: Supplementary file 1 [file DataSheet1.csv]

CDR3.nucleotide.sequence	CDR3.amino.acid.sequence	bestVGene	bestJGene	phenotype	virus_variant
TGTGCCTGGAGTGGGGACAAATTTTCCAACGAAAGATTATTTTTC	CAWSGDKFSNERLFF	TRBV31	TRBJ1-4	CD8	991/58
TGTGCCAGCAGCCAAAACTCCTATGAACAGTACTTC	CASSQNSYEQYF	TRBV5	TRBJ2-7	CD8	991/58
TGTGCCAGCAGCCACCCCGGACTGGGGGCTAGTGCAGAAACGCTGTATTTT	CASSHPGLGASAETLYF	TRBV2	TRBJ2-3	CD8	991/58
TGTGCAAGCAGCCCGGACGACTCCTATGAACAGTACTTC	CASSPDDSYEQYF	TRBV16	TRBJ2-7	CD8	991/58
TGTGCTAGCAGTAGAAGGACAATTAACCAAGACACCCAGTACTTT	CASSRRTINQDTQYF	TRBV17	TRBJ2-5	CD8	991/58
TGTGCCAGCAGTCTGAATAATTCGCCCCTCTACTTT	CASSLNNSPLYF	TRBV13-3	TRBJ1-6	CD8	991/58
TGTGCCAGCAGTGGGACAGGGGACTCCTATAATTCGCCCCTCTACTTT	CASSGTGDSYNSPLYF	TRBV13-3	TRBJ1-6	CD8	991/58
TGTGCCTGGAGACTGGGTTATGAACAGTACTTC	CAWRLGYEQYF	TRBV31	TRBJ2-7	CD8	991/58
TGTGCCAGCAGCCAATATGAACAGTACTTC	CASSQYEQYF	TRBV2	TRBJ2-7	CD8	991/58
TGTGCCAGCAGTGATGCTGGGGGAAGAGACACCCAGTACTTT	CASSDAGGRDTQYF	TRBV13-1	TRBJ2-5	CD8	991/58
TGTGCTAGCGGGACAGGCTATGCTGAGCAGTTCTTC	CASGTGYAEQFF	TRBV17	TRBJ2-1	CD8	991/58
TGTGCCAGCAGTAAGGGCACAGAAGTCTTCTTT	CASSKGTEVFF	TRBV13-3	TRBJ1-1	CD8	991/58
TGTGCCAGCAGCTTAGGGGGGGAAGACACCCAGTACTTT	CASSLGGEDTQYF	TRBV3	TRBJ2-5	CD8	991/58
TGTGCCAGCAGCTTAGGGGATCTTAACCAAGACACCCAGTACTTT	CASSLGDLNQDTQYF	TRBV3	TRBJ2-5	CD8	991/58
TGTGCAAGCAGCGGGACAAATGCTGAGCAGTTCTTC	CASSGTNAEQFF	TRBV16	TRBJ2-1	CD8	991/58
TGTGCCAGCAGCCAAGACACAGAAGTCTTCTTT	CASSQDTEVFF	TRBV5	TRBJ1-1	CD8	991/58
TGTGCCAGCGGTGGCCGGGACTGGGTAGACACCCAGTACTTT	CASGGRDWVDTQYF	TRBV13-2	TRBJ2-5	CD8	991/58
TGTGCCAGCGGTGATGCTGGGGGGAAAGACACCCAGTACTTT	CASGDAGGKDTQYF	TRBV13-2	TRBJ2-5	CD8	991/58
TGTGCCAGCAGCTTTGACAACCAAGACACCCAGTACTTT	CASSFDNQDTQYF	TRBV4	TRBJ2-5	CD8	991/58
TGTGCTAGCAGTAGACGGTACACCTTGTACTTT	CASSRRYTLYF	TRBV17	TRBJ2-4	CD8	991/58
TGTGCCAGCCGCGACTGGGGGGGCGGGGCAGAAACGCTGTATTTT	CASRDWGGGAETLYF	TRBV19	TRBJ2-3	CD8	991/58
TGCACCTGCAGTGCAGGGGGGTCTAACTATGCTGAGCAGTTCTTC	CTCSAGGSNYAEQFF	TRBV1	TRBJ2-1	CD8	991/58
TGTGCCTGGAGTGGGGGGCTAAACTATGCTGAGCAGTTCTTC	CAWSGGLNYAEQFF	TRBV31	TRBJ2-1	CD8	991/58
TGTGCCAGCACAGAGGGCGGAGACACCCAGTACTTT	CASTEGGDTQYF	TRBV3	TRBJ2-5	CD8	991/58
TGTGCCAGCGGTGACTTGACAGACTATGAACAGTACTTC	CASGDLTDYEQYF	TRBV13-2	TRBJ2-7	CD8	991/58
TGTGCCAGCGGTGATGGGGACTGGGGGGGCTGGGCAGAAACGCTGTATTTT	CASGDGDWGGWAETLYF	TRBV13-2	TRBJ2-3	CD8	991/58
TGTGCCAGCGGTGGACTGGGGAACTATGAACAGTACTTC	CASGGLGNYEQYF	TRBV13-2	TRBJ2-7	CD4	991/58
TGTGCCAGCAGCTGGGACAATTATGAACAGTACTTC	CASSWDNYEQYF	TRBV4	TRBJ2-7	CD8	991/58
TGCACCTGCAGTGCGCAGGGAGAGGAACAGTACTTC	CTCSAQGEEQYF	TRBV1	TRBJ2-7	CD8	991/58
TGTGCTAGCAGTTTAAGGGGGCGTTATGCTGAGCAGTTCTTC	CASSLRGRYAEQFF	TRBV29	TRBJ2-1	CD8	991/58
TGTGCTAGCAGTAGTGGGGTAAACTCCGACTACACCTTC	CASSSGVNSDYTF	TRBV17	TRBJ1-2	CD8	991/58
TGTGCCAGCAGGACAAATGCTGAGCAGTTCTTC	CASRTNAEQFF	TRBV5	TRBJ2-1	CD8	991/58
TGTGCCAGCAGCCCGGACAGGGGCCAAGACACCCAGTACTTT	CASSPDRGQDTQYF	TRBV3	TRBJ2-5	CD8	991/58
TGTGCCAGCAGTGTCACATCCTATAATTCGCCCCTCTACTTT	CASSVTSYNSPLYF	TRBV13-1	TRBJ1-6	CD4	991/58
TGTGCCAGCGGTGGGGGGACAGGGAACACCTTGTACTTT	CASGGGTGNTLYF	TRBV13-2	TRBJ2-4	CD8	991/58
TGTGCCAGCAGCCAAGTAGGGAGGTCTAGTGCAGAAACGCTGTATTTT	CASSQVGRSSAETLYF	TRBV5	TRBJ2-3	CD4	991/58
TGTGGTGCTAGGGATCGAAACTGGGAGGGTGCTGAGCAGTTCTTC	CGARDRNWEGAEQFF	TRBV20	TRBJ2-1	CD8	991/58
TGTGCCAGCAGTATAGGCAGGGGTGCTGAGCAGTTCTTC	CASSIGRGAEQFF	TRBV19	TRBJ2-1	CD8	991/58
TGCACCTGCAGTGCAGATGGGGGGGCGGGAGCAGAAACGCTGTATTTT	CTCSADGGAGAETLYF	TRBV1	TRBJ2-3	CD8	991/58
TGTGCCAGCAGTGATCGGGGGGGAGATTCCTATAATTCGCCCCTCTACTTT	CASSDRGGDSYNSPLYF	TRBV13-1	TRBJ1-6	CD8	991/58
TGTAGTTCTAGTCCCCCCCCACATAACCAAGACACCCAGTACTTT	CSSSPPPHNQDTQYF	TRBV30	TRBJ2-5	CD8	991/58
TGTGCCAGCAGTGCCCCGGGACGTCAAAACACCTTGTACTTT	CASSAPGRQNTLYF	TRBV13-3	TRBJ2-4	CD8	991/58
TGTGCCAGCAGCCAACCGGATGCAAACACAGAAGTCTTCTTT	CASSQPDANTEVFF	TRBV5	TRBJ1-1	CD8	991/58
TGTGCTAGCAGTCAGGACTGGGGGGCGTATGAACAGTACTTC	CASSQDWGAYEQYF	TRBV29	TRBJ2-7	CD8	991/58
TGTGCCAGCAGTGAACTGGGGGGGCGCTATGAACAGTACTTC	CASSELGGRYEQYF	TRBV13-1	TRBJ2-7	CD8	991/58
TGTGCCAGCAGTGATGAGGGGGGAAACTATGCTGAGCAGTTCTTC	CASSDEGGNYAEQFF	TRBV13-1	TRBJ2-1	CD8	991/58
TGTGCCAGCGGTGATTGGGGACAGAGGTCCGACTACACCTTC	CASGDWGQRSDYTF	TRBV13-2	TRBJ1-2	CD8	991/58
TGTGCCAGCAGTGATCGCGGGACAGGGGGCCTCCAAGACACCCAGTACTTT	CASSDRGTGGLQDTQYF	TRBV13-1	TRBJ2-5	CD8	991/58
TGCACCTGCAGTGCAGGGGGGAGTAACTATGCTGAGCAGTTCTTC	CTCSAGGSNYAEQFF	TRBV1	TRBJ2-1	CD8	991/58
TGTGCCAGCAGCCAGGGGGGGGCTGAGCAGTTCTTC	CASSQGGAEQFF	TRBV2	TRBJ2-1	CD8	991/58
TGTGCCAGCAGTGAACTGGGCTATGAACAGTACTTC	CASSELGYEQYF	TRBV13-1	TRBJ2-7	CD8	991/58
TGTGCCAGCAATAAGGAGGACTGGGGGTATGCTGAGCAGTTCTTC	CASNKEDWGYAEQFF	TRBV4	TRBJ2-1	CD8	991/58
TGTGCCAGCAGCTCTGGGGGGTATGCTGAGCAGTTCTTC	CASSSGGYAEQFF	TRBV4	TRBJ2-1	CD8	991/58
TGTGCCAGGGTACAGGGGGCAAACACAGAAGTCTTCTTT	CARVQGANTEVFF	TRBV13-3	TRBJ1-1	CD8	991/58
TGTGCCAGCAGCTCCAGGGGGAGCAACGAAAGATTATTTTTC	CASSSRGSNERLFF	TRBV4	TRBJ1-4	CD8	991/58
TGTGCCAGCACCGACAATAATAACTATGCTGAGCAGTTCTTC	CASTDNNNYAEQFF	TRBV14	TRBJ2-1	CD8	991/58
TGCACCTGCAGTGCAGGGGACTGGGGGAGTCAAAACACCTTGTACTTT	CTCSAGDWGSQNTLYF	TRBV1	TRBJ2-4	CD4	991/58
TGCACCTGCAGTGGGGACTGGGGAGGAGAACAGTACTTC	CTCSGDWGGEQYF	TRBV1	TRBJ2-7	CD8	991/58
TGTGCCAGCAGTGATGCGCGGCGCACAGAAGTCTTCTTT	CASSDARRTEVFF	TRBV13-1	TRBJ1-1	CD8	991/58
TGCACCTGCAGTGCATCTCACAGAAACACAGAAGTCTTCTTT	CTCSASHRNTEVFF	TRBV1	TRBJ1-1	CD8	991/58
TGTGCCAGCGGTGGCCCTCACAGGGACCATGAACAGTACTTC	CASGGPHRDHEQYF	TRBV13-2	TRBJ2-7	CD4	991/58
TGTGCAAGCAGCTCCGGGACTGGGGGCTATGAACAGTACTTC	CASSSGTGGYEQYF	TRBV16	TRBJ2-7	CD8	991/58
TGTGCTAGCAGCGGACAGGATAACTATGCTGAGCAGTTCTTC	CASSGQDNYAEQFF	TRBV17	TRBJ2-1	CD8	991/58
TGTGCCAGCGGTGATTCAGGGAATAACAACCAGGCTCCGCTTTTT	CASGDSGNNNQAPLF	TRBV13-2	TRBJ1-5	CD8	991/58
TGTGCCAGCAGCCAAGACACAGGGGGCTTGGACACCCAGTACTTT	CASSQDTGGLDTQYF	TRBV2	TRBJ2-5	CD8	991/58
TGTGCTAGCGGTAGTCAAAACACCTTGTACTTT	CASGSQNTLYF	TRBV29	TRBJ2-4	CD8	991/58
TGTGCAAGCAGCTTAGAATGGGGTAGTGCAGAAACGCTGTATTTT	CASSLEWGSAETLYF	TRBV16	TRBJ2-3	CD8	991/58
TGTGCCAGCAGCACCCAACTGGGAGATCAAAACACCTTGTACTTT	CASSTQLGDQNTLYF	TRBV19	TRBJ2-4	CD8	991/58
TGTGCCAGCAGTGATGCGGGGGCGCGCGACACCTTGTACTTT	CASSDAGARDTLYF	TRBV13-1	TRBJ2-4	CD8	991/58
TGTGCCAGCAGACTCCGGGACAGCTATGAACAGTACTTC	CASRLRDSYEQYF	TRBV13-1	TRBJ2-7	CD8	991/58
TGTGCCAGCAGTGAGGACTGGGGGGCAGAAACGCTGTATTTT	CASSEDWGAETLYF	TRBV13-3	TRBJ2-3	CD8	991/58
TGTGCTAGCAGTAGGAGGGCCTTTAACCAAGACACCCAGTACTTT	CASSRRAFNQDTQYF	TRBV17	TRBJ2-5	CD8	991/58
TGCACCTGCAGTGGCCGGGACTTCTATGCTGAGCAGTTCTTC	CTCSGRDFYAEQFF	TRBV1	TRBJ2-1	CD8	991/58
TGTGCAAGCAGCTTAGGGACTGGGGGGAGGCCCTATGAACAGTACTTC	CASSLGTGGRPYEQYF	TRBV16	TRBJ2-7	CD8	991/58
TGTGCCAGCAGCCCACAGGGGGCAGTGGACACCCAGTACTTT	CASSPQGAVDTQYF	TRBV5	TRBJ2-5	CD4	991/58
TGTGCCAGCGGTGGGCGACAGGGGACCTATAATTCGCCCCTCTACTTT	CASGGRQGTYNSPLYF	TRBV13-2	TRBJ1-6	CD4	991/58
TGTGCTAGCAGTTTATCGAAGGGACAATCTAGTGCAGAAACGCTGTATTTT	CASSLSKGQSSAETLYF	TRBV29	TRBJ2-3	CD8	991/58
TGCACCTGCAGGTCTGGGGTTAACCAAGACACCCAGTACTTT	CTCRSGVNQDTQYF	TRBV1	TRBJ2-5	CD4	991/58
TGTGCCTGGAGTCTAACCTATGCTGAGCAGTTCTTC	CAWSLTYAEQFF	TRBV31	TRBJ2-1	CD8	991/58
TGTGCCAGCAGCCTGGGACCGAGCTCCTATGAACAGTACTTC	CASSLGPSSYEQYF	TRBV5	TRBJ2-7	CD4	991/58
TGTGCCAGCAGTGATGCTGGGGTGAGCACAGAAGTCTTCTTT	CASSDAGVSTEVFF	TRBV13-1	TRBJ1-1	CD8	991/58
TGTGCTAGCAGTCCGGGACAGGGGAGGACAGAAGTCTTCTTT	CASSPGQGRTEVFF	TRBV29	TRBJ1-1	CD8	991/58
TGTGCCAGCAGCCTACCTCAGGGGGGTGAAACGCTGTATTTT	CASSLPQGGETLYF	TRBV5	TRBJ2-3	CD4	991/58
TGCACCTGCAGTGCAGGAGGGTCTAACTATGCTGAGCAGTTCTTC	CTCSAGGSNYAEQFF	TRBV1	TRBJ2-1	CD8	991/58
TGTGCCTGGAGGACTGGGTACTATGCTGAGCAGTTCTTC	CAWRTGYYAEQFF	TRBV31	TRBJ2-1	CD8	991/58
TGTGCCAGCAGTCTGGGACTGGGGGTAGACACCCAGTACTTT	CASSLGLGVDTQYF	TRBV3	TRBJ2-5	CD8	991/58
TGTGCAAGCAGCTTAGAAAAAGGGGAGGAAGTCTTCTTT	CASSLEK-328GEEVFF	TRBV16	TRBJ1-1	CD8	991/58
TGCACCTGCAGTGCAGATGGCAGCTCCTATGAACAGTACTTC	CTCSADGSSYEQYF	TRBV1	TRBJ2-7	CD8	991/58
TGTGCCAGCAGTCGGCAGGGGGCTGAGCAGTTCTTC	CASSRQGAEQFF	TRBV13-1	TRBJ2-1	CD8	991/58
TGTGCCAGCAGTGACGCAGGGGTCTCCGACTACACCTTC	CASSDAGVSDYTF	TRBV13-1	TRBJ1-2	CD8	991/58
TGTGCTAGCAGTTTCCGTCTGGGGGAAAACACCTTGTACTTT	CASSFRLGENTLYF	TRBV29	TRBJ2-4	CD8	991/58
TGTGCAAGCAGCTTAGATAGCGACACCTTGTACTTT	CASSLDSDTLYF	TRBV16	TRBJ2-4	CD8	991/58
TGTGCCAGCGGTTCGACTGGGTATGAACAGTACTTC	CASGSTGYEQYF	TRBV13-2	TRBJ2-7	CD8	991/58
TGTGCCAGCGGTGATCAGGGGGGGCTGTATGCTGAGCAGTTCTTC	CASGDQGGLYAEQFF	TRBV13-2	TRBJ2-1	CD8	991/58
TGTGCCAGCAGGAACATACCTTCTGGAAATACGCTCTATTTT	CASRNIPSGNTLYF	TRBV13-3	TRBJ1-3	CD8	991/58
TGTGCCTGGAGCGACTGGGGGTTTAGTCAAAACACCTTGTACTTT	CAWSDWGFSQNTLYF	TRBV31	TRBJ2-4	CD8	991/58
TGTGCCAGCTCTCTCGAGGACTGGGGGGTTGAGCAGTTCTTC	CASSLEDWGVEQFF	TRBV12-2	TRBJ2-1	CD8	991/58
TGTGCCAGCAGTATCGGGGGATGGCAAGACACCCAGTACTTT	CASSIGGWQDTQYF	TRBV19	TRBJ2-5	CD8	991/58
TGTGCCAGCAGTGATGCTGGGGACTGGGGGGTCTATGCTGAGCAGTTCTTC	CASSDAGDWGVYAEQFF	TRBV13-3	TRBJ2-1	CD8	991/58
TGTGCCAGCGGTCGAGGACAGAGGAGGGGAGTGAACTATGCTGAGCAGTTCTTC	CASGRGQRRGVNYAEQFF	TRBV13-2	TRBJ2-1	CD4	991/58
TGTGCCAGCAGCTCGGGACTGGGGGTTAACCAAGACACCCAGTACTTT	CASSSGLGVNQDTQYF	TRBV13-3	TRBJ2-5	CD4	991/58
TGTGCCAGCAGCCTCTCGGGGGGCCTTATCGATGAACAGTACTTC	CASSLSGGLIDEQYF	TRBV5	TRBJ2-7	CD8	991/58
TGTGCCAGCAGTGGGGACAATAACCAAGACACCCAGTACTTT	CASSGDNNQDTQYF	TRBV13-1	TRBJ2-5	CD4	991/58
TGTGCCAGCAGTGATTCCCCGACAGGGGACTCCGACTACACCTTC	CASSDSPTGDSDYTF	TRBV13-1	TRBJ1-2	CD4	991/58
TGTGCCAGCAGTATATGGGGGGTGGACCAAGACACCCAGTACTTT	CASSIWGVDQDTQYF	TRBV19	TRBJ2-5	CD8	991/58
TGTGCCAGCAGCCATCTGGGTGGGCAAAACACCTTGTACTTT	CASSHLGGQNTLYF	TRBV5	TRBJ2-4	CD4	991/58
TGTGCCAGCAGCCAAGATTCCTGGACTAGTGCAGAAACGCTGTATTTT	CASSQDSWTSAETLYF	TRBV2	TRBJ2-3	CD8	991/58
TGTGCCTGGAGTCCGACAGATTCCTATAATTCGCCCCTCTACTTT	CAWSPTDSYNSPLYF	TRBV31	TRBJ1-6	CD4	991/58
TGTGCCAGCAGTGGGAGGGGAGCAAACACCGGGCAGCTCTACTTT	CASSGRGANTGQLYF	TRBV13-3	TRBJ2-2	CD4	991/58
TGTGCCAGCAGTATGGGGGTCGTCTTCTTT	CASSMGVVFF	TRBV19	TRBJ1-1	CD8	991/58
TGTGCCTGGAGTAGGTGGGGAGATAACTATGCTGAGCAGTTCTTC	CAWSRWGDNYAEQFF	TRBV31	TRBJ2-1	CD8	991/58
TGTGCCTGGAGCCTCCAGACTGGAAATACGCTCTATTTT	CAWSLQTGNTLYF	TRBV31	TRBJ1-3	CD4	991/58
TGTGCCAGCAGCCTCGTCCCGAACTCCGACTACACCTTC	CASSLVPNSDYTF	TRBV4	TRBJ1-2	CD8	991/58
TGCACCTGCAGTGCAGTAGGGACAGGGTATGCTGAGCAGTTCTTC	CTCSAVGTGYAEQFF	TRBV1	TRBJ2-1	CD8	991/58
TGTGCCAGCAGTGATGGGGACAGGGGGCGATCCGACTACACCTTC	CASSDGDRGRSDYTF	TRBV13-1	TRBJ1-2	CD4	991/58
TGTGCCAGCAGCCCTCGACAGGGCCTGGGGGGGGCAGAAACGCTGTATTTT	CASSPRQGLGGAETLYF	TRBV5	TRBJ2-3	CD4	991/58
TGTGCCAGCAGCCAAGATCCGGGGGCGGCAGAAACGCTGTATTTT	CASSQDPGAAETLYF	TRBV5	TRBJ2-3	CD4	991/58
TGTGCCAGCAGCCGGGGGGGTAACTATGCTGAGCAGTTCTTC	CASSRGGNYAEQFF	TRBV14	TRBJ2-1	CD8	991/58
TGTGCCAGCAGTGATGCAGGGGGCAGGGACACCCAGTACTTT	CASSDAGGRDTQYF	TRBV13-1	TRBJ2-5	CD8	991/58
TGTGCCAGCTCGACAGGGCTTAACTATGCTGAGCAGTTCTTC	CASSTGLNYAEQFF	TRBV5	TRBJ2-1	CD4	991/58
TGTGCCAGCGGTGATCGGGACAGATACAACGAAAGATTATTTTTC	CASGDRDRYNERLFF	TRBV13-2	TRBJ1-4	CD4	991/58
TGTGCCAGCAGTGATGATGTAGGGGTAAACTATGCTGAGCAGTTCTTC	CASSDDVGVNYAEQFF	TRBV13-1	TRBJ2-1	CD8	991/58
TGTGCCAGCGGTGGGGACAGGGGGGCTTCGCCCCTCTACTTT	CASGGDRGASPLYF	TRBV13-2	TRBJ1-6	CD4	991/58
TGTGCCAGCAGCCAAAGGGACAGTGCAGAAACGCTGTATTTT	CASSQRDSAETLYF	TRBV5	TRBJ2-3	CD4	991/58
TGTGCCAGCAGCCGGGACAGGGTTAATTCGCCCCTCTACTTT	CASSRDRVNSPLYF	TRBV13-3	TRBJ1-6	CD4	991/58
TGTGCCAGCAGTGCACATACAGAAGTCTTCTTT	CASSAHTEVFF	TRBV13-3	TRBJ1-1	CD8	991/58
TGTGGTGCTTGGACAGGGGACACCCAGTACTTT	CGAWTGDTQYF	TRBV20	TRBJ2-5	CD4	991/58
TGTGCCAGCAGCCAAGGGGACTGGGGAGCTGAGCAGTTCTTC	CASSQGDWGAEQFF	TRBV5	TRBJ2-1	CD4	991/58
TGCACCTGCAGTGCTAGACAGGGTTCTGGAAATACGCTCTATTTT	CTCSARQGSGNTLYF	TRBV1	TRBJ1-3	CD4	991/58
TGTGCCAGCGGTGGTATGGACAGGGTCCAAGACACCCAGTACTTT	CASGGMDRVQDTQYF	TRBV13-2	TRBJ2-5	CD8	991/58
TGTGCCAGCAGCTTCCGGGACAGGGCTTATGCTGAGCAGTTCTTC	CASSFRDRAYAEQFF	TRBV4	TRBJ2-1	CD8	991/58
TGTGCCAGCGGTGATGGACAGTATGAACAGTACTTC	CASGDGQYEQYF	TRBV13-2	TRBJ2-7	CD8	991/58
TGTGCCAGCAGCCAAGACAGGGTAGGTTATGCTGAGCAGTTCTTC	CASSQDRVGYAEQFF	TRBV5	TRBJ2-1	CD8	991/58
TGTGCTAGCAGTAGAGGGACAGGGGGGAAAGACACCCAGTACTTT	CASSRGTGGKDTQYF	TRBV17	TRBJ2-5	CD8	991/58
TGCACCTGCAGTGCAGCGCAGGGGACAGAAGTCTTCTTT	CTCSAAQGTEVFF	TRBV1	TRBJ1-1	CD4	991/58
TGTGCCAGCAGTAGGGACTGGGGGGGCGCAGACACCTTGTACTTT	CASSRDWGGADTLYF	TRBV19	TRBJ2-4	CD8	991/58
TGTGCCAGCAGTGGGACAGGGCCTGAGCAGTTCTTC	CASSGTGPEQFF	TRBV13-1	TRBJ2-1	CD4	991/58
TGTGCCAGCAGCCAAGAGAGGGGGCGAGACACAGAAGTCTTCTTT	CASSQERGRDTEVFF	TRBV5	TRBJ1-1	CD4	991/58
TGTGCCAGCGGTGAGCGGGGGACCAACCAAGACACCCAGTACTTT	CASGERGTNQDTQYF	TRBV13-2	TRBJ2-5	CD8	991/58
TGTGCCAGCAGCCACCAGAACCAAGACACCCAGTACTTT	CASSHQNQDTQYF	TRBV5	TRBJ2-5	CD4	991/58
TGTGCCAGCAGTGACAATGCAAACACAGAAGTCTTCTTT	CASSDNANTEVFF	TRBV13-1	TRBJ1-1	CD8	991/58
TGTGCCAGCAGCTACCGGGACTGGGGGGCGGACACCCAGTACTTT	CASSYRDWGADTQYF	TRBV4	TRBJ2-5	CD8	991/58
TGTGCCTGGAGTCTAGGGACAGCCAACGAAAGATTATTTTTC	CAWSLGTANERLFF	TRBV31	TRBJ1-4	CD8	991/58
TGTGCCAGCAGCCAAGAGTGGACTGGGGGGGCTGGCCAAGACACCCAGTACTTT	CASSQEWTGGAGQDTQYF	TRBV2	TRBJ2-5	CD8	991/58
TGTGCCAGCAGCCATCCGGGACTGGGGGGGCAGGGTGCAGAAACGCTGTATTTT	CASSHPGLGGQGAETLYF	TRBV2	TRBJ2-3	CD8	991/58
TGTGCCAGCAGTGATGCCTTCTATGAACAGTACTTC	CASSDAFYEQYF	TRBV13-1	TRBJ2-7	CD4	991/58
TGTGCCAGCAGCCCCGGGACAGGGGATTCGCCCCTCTACTTT	CASSPGTGDSPLYF	TRBV5	TRBJ1-6	CD8	991/58
TGCACCTGCAGTGCAGAACGGGACAGACCCTATGAACAGTACTTC	CTCSAERDRPYEQYF	TRBV1	TRBJ2-7	CD8	991/58
TGTGCCAGCAGTGATGCCGGGGAGGAAGTCTTCTTT	CASSDAGEEVFF	TRBV13-1	TRBJ1-1	CD8	991/58
TGTGCCTGGAGTCTAGCGGGGGCGGCGAGCGAACAGTACTTC	CAWSLAGAASEQYF	TRBV31	TRBJ2-7	CD8	991/58
TGTGCTAGCAAGTCACAGGGGGCTGGAAATACGCTCTATTTT	CASKSQGAGNTLYF	TRBV17	TRBJ1-3	CD4	991/58
TGCACCTGCAGTGCACGGACAGGGTCCAACGAAAGATTATTTTTC	CTCSARTGSNERLFF	TRBV1	TRBJ1-4	CD8	991/58
TGTGCCAGCAGTGATGCACACAGTGCAGAAACGCTGTATTTT	CASSDAHSAETLYF	TRBV13-1	TRBJ2-3	CD8	991/58
TGTGCCAGCAGTCCGACTGGCTATGAACAGTACTTC	CASSPTGYEQYF	TRBV13-3	TRBJ2-7	CD4	991/58
TGTGCTAGCAGTAACAGGGGGGAACAGTACTTC	CASSNRGEQYF	TRBV17	TRBJ2-7	CD8	991/58
TGTGCCAGCAGCCTCGACAGGGGATTTGGAAATACGCTCTATTTT	CASSLDRGFGNTLYF	TRBV5	TRBJ1-3	CD4	991/58
TGTGCCAGCGGTGATGGAGGACATCATTCTGGAAATACGCTCTATTTT	CASGDGGHHSGNTLYF	TRBV13-2	TRBJ1-3	CD8	991/58
TGTGCCAGCGGTGATGGGGACTGGGGATATGAACAGTACTTC	CASGDGDWGYEQYF	TRBV13-2	TRBJ2-7	CD4	991/58
TGTGCCAGCAGTGAGGCCGGGACGGCAAACACCGGGCAGCTCTACTTT	CASSEAGTANTGQLYF	TRBV13-1	TRBJ2-2	CD4	991/58
TGTGCCAGCAGCCCGGGACTGGGGGGGGATAGTGCAGAAACGCTGTATTTT	CASSPGLGGDSAETLYF	TRBV4	TRBJ2-3	CD4	991/58
TGCACCTGCAGTGCAGATAGCCGGAACTATGCTGAGCAGTTCTTC	CTCSADSRNYAEQFF	TRBV1	TRBJ2-1	CD8	991/58
TGTGCCAGCGGTGACAGGGACGATTCTGGAAATACGCTCTATTTT	CASGDRDDSGNTLYF	TRBV13-2	TRBJ1-3	CD4	991/58
TGTGCCAGCAGTGCCGGGACAGGGACCGAAAGATTATTTTTC	CASSAGTGTERLFF	TRBV13-1	TRBJ1-4	CD4	991/58
TGTGCCAGCAGGGACAGGGAAGACACCGGGCAGCTCTACTTT	CASRDREDTGQLYF	TRBV13-1	TRBJ2-2	CD8	991/58
TGTGCCAGCAGTGGGACTGGGGGGGTGTTCGCGGACACCCAGTACTTT	CASSGTGGVFADTQYF	TRBV13-1	TRBJ2-5	CD8	991/58
TGTGCCAGCATGGGACAGGGAGGAAATACGCTCTATTTT	CASMGQGGNTLYF	TRBV13-1	TRBJ1-3	CD8	991/58
TGTGCCAGCAGCCAGACAGGGGGCACCAACGAAAGATTATTTTTC	CASSQTGGTNERLFF	TRBV5	TRBJ1-4	CD4	991/58
TGTGCCAGCAGTGATGCAGACAGGGGAGCAGAAACGCTGTATTTT	CASSDADRGAETLYF	TRBV13-1	TRBJ2-3	CD4	991/58
TGTGCCAGCGGTGATGGGACTAACCAAGACACCCAGTACTTT	CASGDGTNQDTQYF	TRBV13-2	TRBJ2-5	CD4	991/58
TGTGCCAGCGCCTTTACAGGGGCTGAACAGTACTTC	CASAFTGAEQYF	TRBV13-2	TRBJ2-7	CD4	991/58
TGTGCCAGCAGACTGGGGGGGCAAGAACAGTACTTC	CASRLGGQEQYF	TRBV4	TRBJ2-7	CD8	991/58
TGTGCCAGCAGTCCAGCCAGTCAAAACACCTTGTACTTT	CASSPASQNTLYF	TRBV14	TRBJ2-4	CD8	991/58
TGTGCAAGCAGCCCGGACAGCTCCTATGAACAGTACTTC	CASSPDSSYEQYF	TRBV16	TRBJ2-7	CD8	991/58
TGTGCCAGCAGTGATGACTGGGGGGAAGACACCCAGTACTTT	CASSDDWGEDTQYF	TRBV13-1	TRBJ2-5	CD4	991/58
TGTGCCAGCAGCCGGACAGAACAGTACTTC	CASSRTEQYF	TRBV14	TRBJ2-7	CD8	991/58
TGTGCCAGCAGCCCCCGGGACAGGCCTCAGGCTCCGCTTTTT	CASSPRDRPQAPLF	TRBV4	TRBJ1-5	CD8	991/58
TGTGCCAGCAGTGAGCCCGGGACTGGGCTCTCCTATGAACAGTACTTC	CASSEPGTGLSYEQYF	TRBV13-1	TRBJ2-7	CD4	991/58
TGTGCCAGCAGACGTGACATTTCTGGAAATACGCTCTATTTT	CASRRDISGNTLYF	TRBV19	TRBJ1-3	CD4	991/58
TGTGCCAGCGGTAACAGTCCAGAAACGCTGTATTTT	CASGNSPETLYF	TRBV13-2	TRBJ2-3	CD8	991/58
TGTGCCAGCAGTGGGGGACGGAACGAAAGATTATTTTTC	CASSGGRNERLFF	TRBV13-1	TRBJ1-4	CD8	991/58
TGTGCCAGCGGGACAGTTTCCAACGAAAGATTATTTTTC	CASGTVSNERLFF	TRBV19	TRBJ1-4	CD4	991/58
TGTGCCAGCAGCTTGACAGGGGCTTTTTCCAACGAAAGATTATTTTTC	CASSLTGAFSNERLFF	TRBV3	TRBJ1-4	CD8	991/58
TGTGCCTGGAGTCAGCGGGGCTACACCTTC	CAWSQRGYTF	TRBV31	TRBJ1-2	CD8	991/58
TGTGCTAGCAGTAGACGATATGAACAGTACTTC	CASSRRYEQYF	TRBV17	TRBJ2-7	CD8	991/58
TGTGCCAGCAGTTTGGAGAGTGCAGAAACGCTGTATTTT	CASSLESAETLYF	TRBV13-3	TRBJ2-3	CD4	991/58
TGTGCCAGCAGCCGCCAGACTGGGTCTAGTGCAGAAACGCTGTATTTT	CASSRQTGSSAETLYF	TRBV5	TRBJ2-3	CD4	991/58
TGTGCCAGCAGTGATGCCCTACAGGGGTTTGGAAATACGCTCTATTTT	CASSDALQGFGNTLYF	TRBV13-1	TRBJ1-3	CD4	991/58
TGTGCCTGGAGTGGGGGAGAGAACAACCAGGCTCCGCTTTTT	CAWSGGENNQAPLF	TRBV31	TRBJ1-5	CD8	991/58
TGTGCCAGCGGTGCGGGACTGTCCTCCTATGAACAGTACTTC	CASGAGLSSYEQYF	TRBV13-2	TRBJ2-7	CD8	991/58
TGTGCCAGCAGCCGACAGGGGGAACTTTCCAACGAAAGATTATTTTTC	CASSRQGELSNERLFF	TRBV5	TRBJ1-4	CD4	991/58
TGTGCCAGCGGAGCCCCGGGACAGGGGCGGGACACCCAGTACTTT	CASGAPGQGRDTQYF	TRBV13-2	TRBJ2-5	CD8	991/58
TGTGCCAGCAGTGATAGCCTTACTGCAGAAACGCTGTATTTT	CASSDSLTAETLYF	TRBV13-1	TRBJ2-3	CD8	991/58
TGCACCTGCAGTGCAGAAGGCAGCCAAGACACCCAGTACTTT	CTCSAEGSQDTQYF	TRBV1	TRBJ2-5	CD4	991/58
TGTGCCAGCAGTGATCAGGGGGATTCTGGAAATACGCTCTATTTT	CASSDQGDSGNTLYF	TRBV13-3	TRBJ1-3	CD8	991/58
TGTGCCAGCAGTGATGCAAGCTCATCAGAAGTCTTCTTT	CASSDASSSEVFF	TRBV13-1	TRBJ1-1	CD8	991/58
TGTGCCAGCAGTTACAGGAACACAGAAGTCTTCTTT	CASSYRNTEVFF	TRBV13-3	TRBJ1-1	CD4	991/58
TGTGCCAGCAGACGCTGGGGGGATGCAGAAACGCTGTATTTT	CASRRWGDAETLYF	TRBV13-1	TRBJ2-3	CD4	991/58
TGTGCCAGCAGTGATGGGGTGGGGGTCCAAGACACCCAGTACTTT	CASSDGVGVQDTQYF	TRBV13-1	TRBJ2-5	CD8	991/58
TGTGCCAGCAGTGATTTTCAGGACTCCGACTACACCTTC	CASSDFQDSDYTF	TRBV13-1	TRBJ1-2	CD8	991/58
TGTGCCAGCAGCCAAGGGGGGGGTTCTAGTGCAGAAACGCTGTATTTT	CASSQGGGSSAETLYF	TRBV5	TRBJ2-3	CD4	991/58
TGTGCTAGCGAGGGAGGATATGAACAGTACTTC	CASEGGYEQYF	TRBV29	TRBJ2-7	CD8	991/58
TGTGCCAGCAGCTTCCCGGGACAATATGAACAGTACTTC	CASSFPGQYEQYF	TRBV3	TRBJ2-7	CD8	991/58
TGTGCCAGCAGCACTCCTAGTGCAGAAACGCTGTATTTT	CASSTPSAETLYF	TRBV13-1	TRBJ2-3	CD4	991/58
TGTGCCAGCAGTGATAGGGGGCGGAAAGACACCCAGTACTTT	CASSDRGRKDTQYF	TRBV13-3	TRBJ2-5	CD8	991/58
TGTGCCAGCAGCCAAAGCCTGGGGGGGCCTAGTGCAGAAACGCTGTATTTT	CASSQSLGGPSAETLYF	TRBV5	TRBJ2-3	CD8	991/58
TGTGGTGCTGGGGGGAGCTCCTATGAACAGTACTTC	CGAGGSSYEQYF	TRBV20	TRBJ2-7	CD4	991/58
TGTGCCAGCAGCTGGGGACTGGGCCAAGACACCCAGTACTTT	CASSWGLGQDTQYF	TRBV3	TRBJ2-5	CD8	991/58
TGTGCCAGCAGTCCCAGGGAAAACACAGAAGTCTTCTTT	CASSPRENTEVFF	TRBV13-1	TRBJ1-1	CD4	991/58
TGTGCCAGCAGTGATATCCTAGGGGGAGGCTCCTATGAACAGTACTTC	CASSDILGGGSYEQYF	TRBV13-3	TRBJ2-7	CD8	991/58
TGTGCCAGCGGTGATGCGGGGGGCACCTTGTACTTT	CASGDAGGTLYF	TRBV13-2	TRBJ2-4	CD4	991/58
TGCACCTGCAGTGCAGATGGGGGGGACTCCTATGAACAGTACTTC	CTCSADGGDSYEQYF	TRBV1	TRBJ2-7	CD8	991/58
TGTGCCAGCAGCCAAGGAGAAAGGCGGGCTGAGCAGTTCTTC	CASSQGERRAEQFF	TRBV5	TRBJ2-1	CD4	991/58
TGTGCCAGCGGGACTGGGGGGGCGCGAGAACAGTACTTC	CASGTGGAREQYF	TRBV13-1	TRBJ2-7	CD8	991/58
TGCACCTGCAGTGCAGAGAACAGGGGAAACACCTTGTACTTT	CTCSAENRGNTLYF	TRBV1	TRBJ2-4	CD8	991/58
TGTGCCTGGAGTCTTGGGGATGACTCCGACTACACCTTC	CAWSLGDDSDYTF	TRBV31	TRBJ1-2	CD8	991/58
TGTGCCAGCAGTGGACAGGGGGCGCCTGGAAATACGCTCTATTTT	CASSGQGAPGNTLYF	TRBV13-3	TRBJ1-3	CD8	991/58
TGTGCCAGCAGCCGGGACTGGGGGTCAAACACCGGGCAGCTCTACTTT	CASSRDWGSNTGQLYF	TRBV5	TRBJ2-2	CD8	991/58
TGTGCCAGCAGTGGGACAGGGGGAGGACAAAACACCTTGTACTTT	CASSGTGGGQNTLYF	TRBV13-3	TRBJ2-4	CD8	991/58
TGTGCCAGCAGCCACCCAGGGTCGGGGGAGAGTGCAGAAACGCTGTATTTT	CASSHPGSGESAETLYF	TRBV2	TRBJ2-3	CD8	991/58
TGTGCTAGCAGTAGAAGGACAGATAACCAAGACACCCAGTACTTT	CASSRRTDNQDTQYF	TRBV17	TRBJ2-5	CD8	991/58
TGTGCCAGCAGTGATGCATGGGGGGATGAACAGTACTTC	CASSDAWGDEQYF	TRBV13-1	TRBJ2-7	CD8	991/58
TGTGCCAGCAGTGATGTGGGATATGAACAGTACTTC	CASSDVGYEQYF	TRBV13-1	TRBJ2-7	CD8	991/58
TGTGCCTGGAGTCTGGGGGGGCGTTGGGAACAGTACTTC	CAWSLGGRWEQYF	TRBV31	TRBJ2-7	CD4	991/58
TGTGGTGCAGCTCTCGGGACGGATAACTATGCTGAGCAGTTCTTC	CGAALGTDNYAEQFF	TRBV20	TRBJ2-1	CD8	991/58
TGTGCCAGCGAGGGACAGTCTTTTTCTGGAAATACGCTCTATTTT	CASEGQSFSGNTLYF	TRBV13-2	TRBJ1-3	CD8	991/58
TGTGCCAGCAGTCAACAGGAAAACACCTTGTACTTT	CASSQQENTLYF	TRBV19	TRBJ2-4	CD4	991/58
TGTGCCAGCGGTGATGCGGGGACAGAAGACACCCAGTACTTT	CASGDAGTEDTQYF	TRBV13-2	TRBJ2-5	CD8	991/58
TGTGCCAGCAGTGATTCCCCAGACTGGGGGGTAGCAGAAACGCTGTATTTT	CASSDSPDWGVAETLYF	TRBV13-1	TRBJ2-3	CD8	991/58
TGTGCCAGCAGTATAGCAGGGGGCGACACCTTGTACTTT	CASSIAGGDTLYF	TRBV19	TRBJ2-4	CD8	991/58
TGTGCAAGCAGCCCCGACTGGGGGGCTACAGAAACGCTGTATTTT	CASSPDWGATETLYF	TRBV16	TRBJ2-3	CD8	991/58
TGTGGTGCTAGGGACTCTTCAGAAACGCTGTATTTT	CGARDSSETLYF	TRBV20	TRBJ2-3	CD4	991/58
TGTGCCAGCGAGGACGACTATGAACAGTACTTC	CASEDDYEQYF	TRBV13-2	TRBJ2-7	CD8	991/58
TGCACCTGCAGTGCAGCAGGGGGCGACACAGAAGTCTTCTTT	CTCSAAGGDTEVFF	TRBV1	TRBJ1-1	CD8	991/58
TGTGCCAGCAGCTTTGGGGGGGAGGCTGAGCAGTTCTTC	CASSFGGEAEQFF	TRBV3	TRBJ2-1	CD8	991/58
TGTGCCAGCAGTGTCGGGACGGATGAACAGTACTTC	CASSVGTDEQYF	TRBV13-1	TRBJ2-7	CD8	991/58
TGTGCCTGGAGTCCGGGACTGGGGGAGTATGAACAGTACTTC	CAWSPGLGEYEQYF	TRBV31	TRBJ2-7	CD8	991/58
TGTGCCAGCAGTTTTCGACTAAGTGCAGAAACGCTGTATTTT	CASSFRLSAETLYF	TRBV14	TRBJ2-3	CD8	991/58
TGTGCCAGCGGTGATGATTGGGGGGGCTATGCTGAGCAGTTCTTC	CASGDDWGGYAEQFF	TRBV13-2	TRBJ2-1	CD8	991/58
TGCACCTGCAGTGCAGTTAGTCACAGCAACTATGCTGAGCAGTTCTTC	CTCSAVSHSNYAEQFF	TRBV1	TRBJ2-1	CD8	991/58
TGTGCAAGCAGAGGGACAGGTGCTGAGCAGTTCTTC	CASRGTGAEQFF	TRBV16	TRBJ2-1	CD8	991/58
TGTGCAAGCAGCTCCGGGACAGGGGGTCTTAACTATGCTGAGCAGTTCTTC	CASSSGTGGLNYAEQFF	TRBV16	TRBJ2-1	CD8	991/58
TGTGCCAGCAGTTTAACAAACTCCGACTACACCTTC	CASSLTNSDYTF	TRBV14	TRBJ1-2	CD8	991/58
TGTGCCAGCAGACCGACAGGGAGCACCTTGTACTTT	CASRPTGSTLYF	TRBV15	TRBJ2-4	CD8	991/58
TGTGCCAGCAGCAGCTATGAACAGTACTTC	CASSSYEQYF	TRBV2	TRBJ2-7	CD8	991/58
TGTGCCAGCAGCCACAAAGCAGAGGGAAACACAGAAGTCTTCTTT	CASSHKAEGNTEVFF	TRBV5	TRBJ1-1	CD8	991/58
TGTGCCAGCGGTGAAGTTGGGGCGCGGGACACCCAGTACTTT	CASGEVGARDTQYF	TRBV13-2	TRBJ2-5	CD8	991/58
TGTGCCAGCGGTGACCGGGACTTCTATGCTGAGCAGTTCTTC	CASGDRDFYAEQFF	TRBV13-2	TRBJ2-1	CD8	991/58
TGTGCCAGCAGCCCCCGACAGGGGACAACCAACGAAAGATTATTTTTC	CASSPRQGTTNERLFF	TRBV4	TRBJ1-4	CD8	991/58
TGCACCTGCAGTGCAGACACAATTTCCAACGAAAGATTATTTTTC	CTCSADTISNERLFF	TRBV1	TRBJ1-4	CD8	991/58
TGTGCCAGCAGCCAAGATAGGGGACAGGGGAACGAAAGATTATTTTTC	CASSQDRGQGNERLFF	TRBV5	TRBJ1-4	CD4	991/58
TGTGCTAGCAACCCCTCGACAGGGTGGAAAGCTGAGCAGTTCTTC	CASNPSTGWKAEQFF	TRBV29	TRBJ2-1	CD8	991/58
TGTGCCAGCAGTGATAAGACAGGGAGTACAGAAGTCTTCTTT	CASSDKTGSTEVFF	TRBV13-1	TRBJ1-1	CD8	991/58
TGTGGTGCTAGGGAGGACAGCCAAGACACCCAGTACTTT	CGAREDSQDTQYF	TRBV20	TRBJ2-5	CD4	991/58
TGTGCCAGCAGCCAAGATTGGGGACAGAACACCGGGCAGCTCTACTTT	CASSQDWGQNTGQLYF	TRBV5	TRBJ2-2	CD8	991/58
TGTGCCAGCGGTGCTAAGGGACAGGGGGTTTCTGGAAATACGCTCTATTTT	CASGAKGQGVSGNTLYF	TRBV13-2	TRBJ1-3	CD8	991/58
TGTGCCAGCAGCCAAGATCGCAGGGTTAGTGCAGAAACGCTGTATTTT	CASSQDRRVSAETLYF	TRBV5	TRBJ2-3	CD4	991/58
TGTGCCTGGACCTGGGGGGGCGTTGCAGAAACGCTGTATTTT	CAWTWGGVAETLYF	TRBV31	TRBJ2-3	CD8	991/58
TGTGCCAGCAGTGATGGGGGGGGGCCCCGCGAAAGATTATTTTTC	CASSDGGGPRERLFF	TRBV13-1	TRBJ1-4	CD8	991/58
TGTGCCAGCAGTGATGCCGGGACAGTTTCCAACGAAAGATTATTTTTC	CASSDAGTVSNERLFF	TRBV13-1	TRBJ1-4	CD8	991/58
TGTGCCAGCGGTGATGCGGGGGCGCGGGACACCCAGTACTTT	CASGDAGARDTQYF	TRBV13-2	TRBJ2-5	CD8	991/58
TGTGCCAGCACCTCGACGGGAAGTGCAGAAACGCTGTATTTT	CASTSTGSAETLYF	TRBV13-1	TRBJ2-3	CD8	991/58
TGTGCCAGCAGTTTCTGGGGGGGCGCGGATGAACAGTACTTC	CASSFWGGADEQYF	TRBV14	TRBJ2-7	CD8	991/58
TGTGCCAGCAGTGATCCGGGGGCGCGGGACACCCAGTACTTT	CASSDPGARDTQYF	TRBV13-1	TRBJ2-5	CD8	991/58
TGTGGTGCTAGGGTCCGGACGGACTATGAACAGTACTTC	CGARVRTDYEQYF	TRBV20	TRBJ2-7	CD8	991/58
TGCACCTGCAGTGTTCCCGGGACAGGGAACTATGCTGAGCAGTTCTTC	CTCSVPGTGNYAEQFF	TRBV1	TRBJ2-1	CD8	991/58
TGTGCCAGCAGTGATGCGGCTGGGGGGCGTGCTGAGCAGTTCTTC	CASSDAAGGRAEQFF	TRBV13-1	TRBJ2-1	CD4	991/58
TGTGCCAGCGCCGGGACAGGTCCTTATGAACAGTACTTC	CASAGTGPYEQYF	TRBV13-2	TRBJ2-7	CD8	991/58
TGCACCTGCAGTGCTGGGGGGAGGACTGGGGGGTATGAACAGTACTTC	CTCSAGGRTGGYEQYF	TRBV1	TRBJ2-7	CD4	991/58
TGTGCCAGCAGCCAAGATGCCAGCAACGAAAGATTATTTTTC	CASSQDASNERLFF	TRBV2	TRBJ1-4	CD4	991/58
TGTGCCAGCAGTGGGGAGGGCGGTCAAAACACCTTGTACTTT	CASSGEGGQNTLYF	TRBV13-1	TRBJ2-4	Nophen	991/58
TGCACCTGCAGTCCCCGACAGGACGAAAGATTATTTTTC	CTCSPRQDERLFF	TRBV1	TRBJ1-4	CD8	EK-328
TGTGCCAGCAGTGATGTCTTTTATGAACAGTACTTC	CASSDVFYEQYF	TRBV13-1	TRBJ2-7	CD8	EK-328
TGTGCCAGCAGTATTGGGGACAGGGCCTATGCTGAGCAGTTCTTC	CASSIGDRAYAEQFF	TRBV19	TRBJ2-1	CD8	EK-328
TGTGCCAGCAGTACAGACTATGCTGAGCAGTTCTTC	CASSTDYAEQFF	TRBV19	TRBJ2-1	CD8	EK-328
TGCACCTGCAGTGGACAGGGCCAAAACACCTTGTACTTT	CTCSGQGQNTLYF	TRBV1	TRBJ2-4	CD8	EK-328
TGCACCTGCAGTGGGGGGACAGATAACTATGCTGAGCAGTTCTTC	CTCSGGTDNYAEQFF	TRBV1	TRBJ2-1	CD8	EK-328
TGTGCCAGCAGTGATAAGACAGGGGACACAGAAGTCTTCTTT	CASSDKTGDTEVFF	TRBV13-1	TRBJ1-1	CD8	EK-328
TGTGCCAGCAGCTCAGGGGGAGAGGACACCTTGTACTTT	CASSSGGEDTLYF	TRBV2	TRBJ2-4	CD8	EK-328
TGTGCTAGCACCGGGACAGAAACGCTGTATTTT	CASTGTETLYF	TRBV29	TRBJ2-3	CD8	EK-328
TGCACCTGCAGTGCAGATGGGGACACCAACTCCGACTACACCTTC	CTCSADGDTNSDYTF	TRBV1	TRBJ1-2	CD8	EK-328
TGTGCCAGCAGTATAAGGGGGCGATATGCTGAGCAGTTCTTC	CASSIRGRYAEQFF	TRBV19	TRBJ2-1	CD8	EK-328
TGTGCCAGCAGTGATTGGGGGACTGGAAATACGCTCTATTTT	CASSDWGTGNTLYF	TRBV13-3	TRBJ1-3	CD8	EK-328
TGTGCCAGCAGTATAGACGGGGGGCGCCCCAACGAAAGATTATTTTTC	CASSIDGGRPNERLFF	TRBV19	TRBJ1-4	CD4	EK-328
TGTGGTGCTAGGGGACAAAACACAGAAGTCTTCTTT	CGARGQNTEVFF	TRBV20	TRBJ1-1	CD4	EK-328
TGTGCCAGCAGCTCGACAGATAACTATGCTGAGCAGTTCTTC	CASSSTDNYAEQFF	TRBV4	TRBJ2-1	CD8	EK-328
TGCACCTGCAGTGAAACAGGGGGTAGTGCAGAAACGCTGTATTTT	CTCSETGGSAETLYF	TRBV1	TRBJ2-3	CD8	EK-328
TGCACCTGCAGTGCAGATAGGGCAGGGATCAACGAAAGATTATTTTTC	CTCSADRAGINERLFF	TRBV1	TRBJ1-4	CD8	EK-328
TGTGCCAGCAGCTTAGGGGGGGAAGACACCCAGTACTTT	CASSLGGEDTQYF	TRBV3	TRBJ2-5	CD8	EK-328
TGCACCTGCAGTGCAGATCCCTGGGGGAACTATGCTGAGCAGTTCTTC	CTCSADPWGNYAEQFF	TRBV1	TRBJ2-1	CD8	EK-328
TGTGCAAGCAGCGGGACAAATGCTGAGCAGTTCTTC	CASSGTNAEQFF	TRBV16	TRBJ2-1	CD8	EK-328
TGTGCCTGGAGTCTGGGGCGCGGGGCTGAGCAGTTCTTC	CAWSLGRGAEQFF	TRBV31	TRBJ2-1	CD8	EK-328
TGTGCCAGCGGTGCCGACAGGGGAGGTTCGCCCCTCTACTTT	CASGADRGGSPLYF	TRBV13-2	TRBJ1-6	CD4	EK-328
TGTGCCAGCAGCCCAGGACAGGGGAATTCGCCCCTCTACTTT	CASSPGQGNSPLYF	TRBV5	TRBJ1-6	CD4	EK-328
TGTGCCAGCAGTGATGCCGGGATAAACACCGGGCAGCTCTACTTT	CASSDAGINTGQLYF	TRBV13-1	TRBJ2-2	CD8	EK-328
TGTGCTAGCAGCTCAGGGAACCAGGCTCCGCTTTTT	CASSSGNQAPLF	TRBV29	TRBJ1-5	CD8	EK-328
TGTGCCAGCAGCCCTTGGGGGTCTGCTGAGCAGTTCTTC	CASSPWGSAEQFF	TRBV4	TRBJ2-1	CD8	EK-328
TGTGCCAGCGGTGATGCTTGGGACACCAACGAAAGATTATTTTTC	CASGDAWDTNERLFF	TRBV13-2	TRBJ1-4	CD8	EK-328
TGTGCCAGCAGTGATCCGGGGGCGCGTGACACCCAGTACTTT	CASSDPGARDTQYF	TRBV13-1	TRBJ2-5	CD8	EK-328
TGTGCTAGCAGTAGAAAGCACTCCGACTACACCTTC	CASSRKHSDYTF	TRBV17	TRBJ1-2	CD8	EK-328
TGTGCCAGCGGTCGGGACTGGGGGGGCGCCTATGAACAGTACTTC	CASGRDWGGAYEQYF	TRBV13-2	TRBJ2-7	CD4	EK-328
TGTGCCAGCAGTCGGGACAGGGGAAGTCAAAACACCTTGTACTTT	CASSRDRGSQNTLYF	TRBV19	TRBJ2-4	CD8	EK-328
TGCACCTGCAGTGCAGGGGGTTCTAACTATGCTGAGCAGTTCTTC	CTCSAGGSNYAEQFF	TRBV1	TRBJ2-1	CD8	EK-328
TGCACCTGCAGAGACAAATACCAAGACACCCAGTACTTT	CTCRDKYQDTQYF	TRBV1	TRBJ2-5	CD8	EK-328
TGTGCCAGCAGCTTCCGGGACACCTCAAACACAGAAGTCTTCTTT	CASSFRDTSNTEVFF	TRBV3	TRBJ1-1	CD8	EK-328
TGTGCCAGCAGTGGGTCTGGGGACTCCTATGAACAGTACTTC	CASSGSGDSYEQYF	TRBV13-1	TRBJ2-7	CD8	EK-328
TGTGCCAGCAGTATACTTAATTCGCCCCTCTACTTT	CASSILNSPLYF	TRBV19	TRBJ1-6	CD8	EK-328
TGTGCCAGCAGTATAGCCAGGGGGCTGGGAAATACGCTCTATTTT	CASSIARGLGNTLYF	TRBV19	TRBJ1-3	CD8	EK-328
TGTGCCAGCAGCGCAGACAGGGGGCGACAAGACACCCAGTACTTT	CASSADRGRQDTQYF	TRBV3	TRBJ2-5	CD8	EK-328
TGCACCTGCAGTGCAGATTCCGGGCAGCTCTACTTT	CTCSADSGQLYF	TRBV1	TRBJ2-2	CD8	EK-328
TGTGCCAGCGGTGACCCCGGACAGGGGTTTTCCAACGAAAGATTATTTTTC	CASGDPGQGFSNERLFF	TRBV13-2	TRBJ1-4	CD8	EK-328
TGTGCCAGCAGTGTTGGGACAGGGGGACCTGGAAATACGCTCTATTTT	CASSVGTGGPGNTLYF	TRBV14	TRBJ1-3	CD8	EK-328
TGTGCCAGCTTGAGGGCGAGTGCAGAAACGCTGTATTTT	CASLRASAETLYF	TRBV13-3	TRBJ2-3	CD8	EK-328
TGTGCCAGCGGTGATGTCGGGACAGGGTTCAACGAAAGATTATTTTTC	CASGDVGTGFNERLFF	TRBV13-2	TRBJ1-4	CD8	EK-328
TGTGCCAGCAGTTTAGACACAGAAGTCTTCTTT	CASSLDTEVFF	TRBV15	TRBJ1-1	CD8	EK-328
TGTGCCAGCAGTTTTGATGAACAGTACTTC	CASSFDEQYF	TRBV14	TRBJ2-7	CD8	EK-328
TGTGCCAGCAGTGATAGCGGGGCCACCGGGCAGCTCTACTTT	CASSDSGATGQLYF	TRBV13-1	TRBJ2-2	CD8	EK-328
TGTGCCAGCAGTGATGCGGGGGACTGGGGGGGCTATGAACAGTACTTC	CASSDAGDWGGYEQYF	TRBV13-1	TRBJ2-7	CD8	EK-328
TGTGCCAGCGGTGAGGACAATTATGAACAGTACTTC	CASGEDNYEQYF	TRBV13-2	TRBJ2-7	CD8	EK-328
TGTGCCAGCAGTTCGGACAGCTATGAACAGTACTTC	CASSSDSYEQYF	TRBV14	TRBJ2-7	CD8	EK-328
TGTGGTGCTCTCCCTCAGGGGCCAAACACCGGGCAGCTCTACTTT	CGALPQGPNTGQLYF	TRBV20	TRBJ2-2	CD4	EK-328
TGTGCTAGCAGTAGAGGGGGGGACACCTTGTACTTT	CASSRGGDTLYF	TRBV17	TRBJ2-4	CD8	EK-328
TGTGCCAGCAGTTCTCCGGGACTGGGGGCTGAGCAGTTCTTC	CASSSPGLGAEQFF	TRBV14	TRBJ2-1	CD8	EK-328
TGTGCCAGCAGCTCGGGACTGGGGCTCTCCGAACAGTACTTC	CASSSGLGLSEQYF	TRBV3	TRBJ2-7	CD8	EK-328
TGTGCAAGCAGCTCGACAGGGGACGCCCAAGACACCCAGTACTTT	CASSSTGDAQDTQYF	TRBV16	TRBJ2-5	CD8	EK-328
TGTGCCAGCAGCCAAGCCGGGACAGGGGCAGAAACGCTGTATTTT	CASSQAGTGAETLYF	TRBV5	TRBJ2-3	CD4	EK-328
TGTGCCAGCGGTGATCAGAACACAGAAGTCTTCTTT	CASGDQNTEVFF	TRBV13-2	TRBJ1-1	CD4	EK-328
TGTGCTAGCAGTGCGGGACAGGAGAACACAGAAGTCTTCTTT	CASSAGQENTEVFF	TRBV17	TRBJ1-1	CD8	EK-328
TGTGCCAGCGAGGACTGGGGGTATGAACAGTACTTC	CASEDWGYEQYF	TRBV19	TRBJ2-7	CD8	EK-328
TGTGCAAGCAGCTTAGGGGACTCTAACCAAGACACCCAGTACTTT	CASSLGDSNQDTQYF	TRBV16	TRBJ2-5	CD8	EK-328
TGTGCCAGCAGTGATCCCCCATTCGACTGGGGGTATGAACAGTACTTC	CASSDPPFDWGYEQYF	TRBV13-3	TRBJ2-7	CD8	EK-328
TGTGCCAGCAGTATGACAGGAAACACAGAAGTCTTCTTT	CASSMTGNTEVFF	TRBV19	TRBJ1-1	CD8	EK-328
TGCACCTGCAGTGCAGTCCCCTGGGGTAACCAAGACACCCAGTACTTT	CTCSAVPWGNQDTQYF	TRBV1	TRBJ2-5	CD8	EK-328
TGTGGTGCTAGAGGGGGGGGCTATGCTGAGCAGTTCTTC	CGARGGGYAEQFF	TRBV20	TRBJ2-1	CD4	EK-328
TGTGCCAGCTCTCTCGATGGGGGTTGGGACTCCGACTACACCTTC	CASSLDGGWDSDYTF	TRBV12-1	TRBJ1-2	CD8	EK-328
TGTGCTAGCAGTAACAGGGGGCGATGGGCTGAGCAGTTCTTC	CASSNRGRWAEQFF	TRBV29	TRBJ2-1	CD8	EK-328
TGCACCTGCAGTGCTGGGGGGCTGGACACCCAGTACTTT	CTCSAGGLDTQYF	TRBV1	TRBJ2-5	CD8	EK-328
TGTGCCAGCAGCCACCCGACTGGGGGGGAATCTAGTGCAGAAACGCTGTATTTT	CASSHPTGGESSAETLYF	TRBV2	TRBJ2-3	CD8	EK-328
TGTGCCAGCAGTGATAAGACAGGGGGCACAGAAGTCTTCTTT	CASSDKTGGTEVFF	TRBV13-1	TRBJ1-1	CD8	EK-328
TGTGGTGCTTGGACAGAAAACACCGGGCAGCTCTACTTT	CGAWTENTGQLYF	TRBV20	TRBJ2-2	CD4	EK-328
TGTGCTAGCAGCCGGGACAGGGGTTATGCTGAGCAGTTCTTC	CASSRDRGYAEQFF	TRBV29	TRBJ2-1	CD8	EK-328
TGTGCTAGCAGTAGAGACGAGGGTAGTGCAGAAACGCTGTATTTT	CASSRDEGSAETLYF	TRBV17	TRBJ2-3	CD4	EK-328
TGTGCCAGCAGCTTCCGGGACAGTGCAAACACAGAAGTCTTCTTT	CASSFRDSANTEVFF	TRBV3	TRBJ1-1	CD8	EK-328
TGTGCCAGCAGCTTAGGAGGGACGGCTGAGCAGTTCTTC	CASSLGGTAEQFF	TRBV3	TRBJ2-1	CD8	EK-328
TGTGCCAGCAGGGACAGTTCCTATAATTCGCCCCTCTACTTT	CASRDSSYNSPLYF	TRBV13-1	TRBJ1-6	CD8	EK-328
TGTGCCAGCAGCCCCCTCGACTATGCTGAGCAGTTCTTC	CASSPLDYAEQFF	TRBV5	TRBJ2-1	CD8	EK-328
TGTGCCAGCAGCTTAGGGGACACTAACCAAGACACCCAGTACTTT	CASSLGDTNQDTQYF	TRBV3	TRBJ2-5	CD8	EK-328
TGTGCTAGCAGTAGGGGGACTGGACAACAAGACACCCAGTACTTT	CASSRGTGQQDTQYF	TRBV17	TRBJ2-5	CD8	EK-328
TGTGCTAGCAGTAGTAGGGCTGAGCAGTTCTTC	CASSSRAEQFF	TRBV17	TRBJ2-1	CD8	EK-328
TGTGCCAGCAGCCCAGGGGGCGACTCCGACTACACCTTC	CASSPGGDSDYTF	TRBV2	TRBJ1-2	CD8	EK-328
TGTGCTAGCAGTAGCCGGGTTGAACAGTACTTC	CASSSRVEQYF	TRBV17	TRBJ2-7	CD8	EK-328
TGTGGTGCTGTGGGACTGGGGGTTAGTGCAGAAACGCTGTATTTT	CGAVGLGVSAETLYF	TRBV20	TRBJ2-3	CD4	EK-328
TGTGCCAGCAGTTTAACAGCTAGTGCAGAAACGCTGTATTTT	CASSLTASAETLYF	TRBV14	TRBJ2-3	CD8	EK-328
TGTGCCAGCGGTGAAAGGCAGGGGATGAGAAACACCTTGTACTTT	CASGERQGMRNTLYF	TRBV13-2	TRBJ2-4	CD4	EK-328
TGCACCTGCAGTGCAGATGGGGGGCGCGGTGCAGAAACGCTGTATTTT	CTCSADGGRGAETLYF	TRBV1	TRBJ2-3	CD8	EK-328
TGTGCAAGCAGCCCAGACTGGGGGGCTAGTGCAGAAACGCTGTATTTT	CASSPDWGASAETLYF	TRBV16	TRBJ2-3	CD8	EK-328
TGTGCTAGCAGTTTACCCGGGACACCAAACACAGAAGTCTTCTTT	CASSLPGTPNTEVFF	TRBV29	TRBJ1-1	CD8	EK-328
TGTGCCAGCGCCAACTGGGGGGCAAACACCGGGCAGCTCTACTTT	CASANWGANTGQLYF	TRBV13-2	TRBJ2-2	CD8	EK-328
TGTGCCAGCAGTATAGCTAGGGGACAGGGAGATGAACAGTACTTC	CASSIARGQGDEQYF	TRBV19	TRBJ2-7	CD8	EK-328
TGTGCTAGCAGTTTATCTGAACAGACAGAAGTCTTCTTT	CASSLSEQTEVFF	TRBV29	TRBJ1-1	CD8	EK-328
TGTGCCAGCAGTGATCCAGGGCGAAATTCGCCCCTCTACTTT	CASSDPGRNSPLYF	TRBV13-3	TRBJ1-6	CD8	EK-328
TGCACCTGCAGTGGGACTGAGGGTGCAGAAACGCTGTATTTT	CTCSGTEGAETLYF	TRBV1	TRBJ2-3	CD4	EK-328
TGTGCCAGCGGGCGTGGGACAGATAACAACCAGGCTCCGCTTTTT	CASGRGTDNNQAPLF	TRBV13-2	TRBJ1-5	CD8	EK-328
TGTGCCAGCAGGGGGACAGATTCCTATAATTCGCCCCTCTACTTT	CASRGTDSYNSPLYF	TRBV13-1	TRBJ1-6	CD4	EK-328
TGTGCCAGCAGTGATGGGACATCCTGGGCTGAGCAGTTCTTC	CASSDGTSWAEQFF	TRBV13-3	TRBJ2-1	CD4	EK-328
TGTGCCAGCAGTGATGCCTCCGCCAGGGGGGAACAGTACTTC	CASSDASARGEQYF	TRBV13-1	TRBJ2-7	CD8	EK-328
TGTGCAAGCAGCTCGGACTGGGGGGACAACACCGGGCAGCTCTACTTT	CASSSDWGDNTGQLYF	TRBV16	TRBJ2-2	CD8	EK-328
TGCACCTGCAGTGCGGAGGGGGGGGACACAGAAGTCTTCTTT	CTCSAEGGDTEVFF	TRBV1	TRBJ1-1	CD8	EK-328
TGTGCTAGCAGCCTGGGACAGGGGGATAGTGCAGAAACGCTGTATTTT	CASSLGQGDSAETLYF	TRBV29	TRBJ2-3	CD8	EK-328
TGTGCCAGCACAGACAGGGGTGCAAACACAGAAGTCTTCTTT	CASTDRGANTEVFF	TRBV13-1	TRBJ1-1	CD8	EK-328
TGTGCCAGCAGCCGGGACAGCCATGAAGTCTTCTTT	CASSRDSHEVFF	TRBV14	TRBJ1-1	CD8	EK-328
TGTGCCAGCAGAGAGGGGGGGCGCGGAGCAGAAACGCTGTATTTT	CASREGGRGAETLYF	TRBV13-1	TRBJ2-3	CD4	EK-328
TGTGCCAGCAGTGATGCGGGGAGGAGAGACACCCAGTACTTT	CASSDAGRRDTQYF	TRBV13-1	TRBJ2-5	CD8	EK-328
TGCACCTGCAGTGCAGACAGGGGCCCCCAAAACACCTTGTACTTT	CTCSADRGPQNTLYF	TRBV1	TRBJ2-4	CD8	EK-328
TGTGCCAGCAGTGAATCGGCAATTTCCAACGAAAGATTATTTTTC	CASSESAISNERLFF	TRBV13-1	TRBJ1-4	CD8	EK-328
TGTGCCAGCAGCTTAGGGGACTTTAACCAAGACACCCAGTACTTT	CASSLGDFNQDTQYF	TRBV3	TRBJ2-5	CD8	EK-328
TGTGCCAGCAGTATCGCCAGGGGTTCTGGAAATACGCTCTATTTT	CASSIARGSGNTLYF	TRBV19	TRBJ1-3	CD8	EK-328
TGTGCCAGCAGTATGGATAGCTCCTATGAACAGTACTTC	CASSMDSSYEQYF	TRBV19	TRBJ2-7	CD8	EK-328
TGTGCCAGCAGTGAGCCCGGGACAGGGACCGACTACACCTTC	CASSEPGTGTDYTF	TRBV13-1	TRBJ1-2	CD8	EK-328
TGTGCCAGCAGCTTAGAGGACACCCAGTACTTT	CASSLEDTQYF	TRBV3	TRBJ2-5	CD8	EK-328
TGTGCCAGCAGCTTAGAAGACTGGGGTGCTGAGCAGTTCTTC	CASSLEDWGAEQFF	TRBV3	TRBJ2-1	CD8	EK-328
TGTGCCAGCAGCTCCGAAGACACCCAGTACTTT	CASSSEDTQYF	TRBV3	TRBJ2-5	CD8	EK-328
TGCACCTGCAGTGCAGATAAGGGGCGAGAACAGTACTTC	CTCSADKGREQYF	TRBV1	TRBJ2-7	CD8	EK-328
TGTGCCAGCAGCCAAGATGACAGACGTGCAGAAACGCTGTATTTT	CASSQDDRRAETLYF	TRBV5	TRBJ2-3	CD8	EK-328
TGTGGTGCTCGCACCGGGACAGGGGGCTACTATGAACAGTACTTC	CGARTGTGGYYEQYF	TRBV20	TRBJ2-7	CD4	EK-328
TGTGCCAGCAGCCAAGACTCTGGTTATGAACAGTACTTC	CASSQDSGYEQYF	TRBV5	TRBJ2-7	CD4	EK-328
TGTGCCAGCAGTGATGGGACAGGGGGCCGCGAAAGATTATTTTTC	CASSDGTGGRERLFF	TRBV13-1	TRBJ1-4	CD8	EK-328
TGTGGTGCTTGGGACAGGGACACCGGGCAGCTCTACTTT	CGAWDRDTGQLYF	TRBV20	TRBJ2-2	CD8	EK-328
TGTGCCAGCAGCCAAACAGGGGGCACCAACGAAAGATTATTTTTC	CASSQTGGTNERLFF	TRBV5	TRBJ1-4	CD4	EK-328
TGTGCCAGCGGTGAGCGGGGGTACTATGCTGAGCAGTTCTTC	CASGERGYYAEQFF	TRBV13-2	TRBJ2-1	CD8	EK-328
TGTGCCAGCAGTATGGGGGTCTATAATTCGCCCCTCTACTTT	CASSMGVYNSPLYF	TRBV19	TRBJ1-6	CD8	EK-328
TGTGCCAGCAGCAAGGACAGGAGGGACTCCGACTACACCTTC	CASSKDRRDSDYTF	TRBV5	TRBJ1-2	CD8	EK-328
TGTGCCAGCAGCCGACAGGCCGCCCCCGGGCAGCTCTACTTT	CASSRQAAPGQLYF	TRBV14	TRBJ2-2	CD8	EK-328
TGTGCTAGCAGTACCAGGGCTGAACAGTACTTC	CASSTRAEQYF	TRBV17	TRBJ2-7	CD8	EK-328
TGTGCCAGCAGTGACAGGGGGTACACAGAAGTCTTCTTT	CASSDRGYTEVFF	TRBV13-1	TRBJ1-1	CD8	EK-328
TGTGCCAGCAGCTACGAGGCAGCTAGTGCAGAAACGCTGTATTTT	CASSYEAASAETLYF	TRBV4	TRBJ2-3	CD8	EK-328
TGTGCCAGCAGAGGACTGGGGGGCGACTATGCTGAGCAGTTCTTC	CASRGLGGDYAEQFF	TRBV4	TRBJ2-1	CD8	EK-328
TGCACCTGCAGTGGCCGGGACATGTATGCTGAGCAGTTCTTC	CTCSGRDMYAEQFF	TRBV1	TRBJ2-1	CD8	EK-328
TGTGCCAGCAGCCTCATGGGGGTCAGCACAGAAGTCTTCTTT	CASSLMGVSTEVFF	TRBV4	TRBJ1-1	CD4	EK-328
TGTGCCAGCGGTGATAGGGGCCCCTCCGACTACACCTTC	CASGDRGPSDYTF	TRBV13-2	TRBJ1-2	CD8	EK-328
TGTGCTAGCAGACCGGGGAGTCAAAACACCTTGTACTTT	CASRPGSQNTLYF	TRBV17	TRBJ2-4	CD8	EK-328
TGTGCTAGCAGTTTGCCAGGGCGACAAAACACCTTGTACTTT	CASSLPGRQNTLYF	TRBV29	TRBJ2-4	CD8	EK-328
TGTGCCAGCAGCTTGGGGGGCGATGCTGAGCAGTTCTTC	CASSLGGDAEQFF	TRBV3	TRBJ2-1	CD8	EK-328
TGTGCTAGCAGTTTATCGATTGGATACTATGCTGAGCAGTTCTTC	CASSLSIGYYAEQFF	TRBV29	TRBJ2-1	CD8	EK-328
TGTGCCAGCAGACAGCCCGGGCAGCTCTACTTT	CASRQPGQLYF	TRBV19	TRBJ2-2	CD8	EK-328
TGTGCAAGCAGCCCGGACTGGGGTACTAGTGCAGAAACGCTGTATTTT	CASSPDWGTSAETLYF	TRBV16	TRBJ2-3	CD8	EK-328
TGTGCCAGCAGTGGCGACTGGGCTTATGAACAGTACTTC	CASSGDWAYEQYF	TRBV13-1	TRBJ2-7	CD4	EK-328
TGTGCCAGCAGTGGACAGGGAGGGGTCTTCTTT	CASSGQGGVFF	TRBV13-3	TRBJ1-1	CD8	EK-328
TGTGCCAGCAGTGGGACAGGAGAAACGCTGTATTTT	CASSGTGETLYF	TRBV13-3	TRBJ2-3	CD4	EK-328
TGTGCCAGCGGTGGCGGGACACCAAACACAGAAGTCTTCTTT	CASGGGTPNTEVFF	TRBV13-2	TRBJ1-1	CD8	EK-328
TGTGCCAGCGGGGCGAACCAAGACACCCAGTACTTT	CASGANQDTQYF	TRBV13-2	TRBJ2-5	CD8	EK-328
TGTGCTAGCAGTTCAGGGCGCCAAGACACCCAGTACTTT	CASSSGRQDTQYF	TRBV29	TRBJ2-5	CD8	EK-328
TGTGCCAGCGGTGATGCACTGGGGATTAGTGCAGAAACGCTGTATTTT	CASGDALGISAETLYF	TRBV13-2	TRBJ2-3	CD4	EK-328
TGTGCCAGCAGGTCCGGGACAGGGGAAAACTCCGACTACACCTTC	CASRSGTGENSDYTF	TRBV19	TRBJ1-2	CD8	EK-328
TGTGCCAGCAGTGGGGGACAGGGGAGAGAAACGCTGTATTTT	CASSGGQGRETLYF	TRBV13-3	TRBJ2-3	CD8	EK-328
TGTGCCAGCAGCACTGGACCAAGCTCCTATGAACAGTACTTC	CASSTGPSSYEQYF	TRBV5	TRBJ2-7	CD4	EK-328
TGTGCCAGCAGTGATCCAGCCTCCTATGAACAGTACTTC	CASSDPASYEQYF	TRBV13-3	TRBJ2-7	CD8	EK-328
TGTGGTGCTAGGGGTCCGGGACAGGCAAACACCGGGCAGCTCTACTTT	CGARGPGQANTGQLYF	TRBV20	TRBJ2-2	CD4	EK-328
TGTGCCAGCAGCAACACCCCAAACTCCGACTACACCTTC	CASSNTPNSDYTF	TRBV13-1	TRBJ1-2	CD4	EK-328
TGTGCTAGCATCGAGGGGGATAGTGCAGAAACGCTGTATTTT	CASIEGDSAETLYF	TRBV29	TRBJ2-3	CD8	EK-328
TGTGCCAGCGGGCAGGGGAAAGTCTTCTTT	CASGQGKVFF	TRBV13-1	TRBJ1-1	CD8	EK-328
TGTGCCAGCAGCCAAGAAGGGACAGGGGCAGAAACGCTGTATTTT	CASSQEGTGAETLYF	TRBV5	TRBJ2-3	CD4	EK-328
TGTGCCAGCAGTTTCCCGACGGATAACCAAGACACCCAGTACTTT	CASSFPTDNQDTQYF	TRBV14	TRBJ2-5	CD8	EK-328
TGTGCCAGCAGTATTTGGACAGGGGGCAACGAAAGATTATTTTTC	CASSIWTGGNERLFF	TRBV19	TRBJ1-4	CD4	EK-328
TGTGCCAGCAGCCAAGACGGGAATGCTGAGCAGTTCTTC	CASSQDGNAEQFF	TRBV2	TRBJ2-1	CD8	EK-328
TGTGCAAGCAGCCCGGAGGAAACGCTGTATTTT	CASSPEETLYF	TRBV16	TRBJ2-3	CD8	EK-328
TGTGCCAGCAGCCAAGACGCGACAAAACAGTACTTC	CASSQDATKQYF	TRBV2	TRBJ2-7	CD8	EK-328
TGTGCCAGCAGTCTCCGGGACTGGGGTCCCTCCTATGAACAGTACTTC	CASSLRDWGPSYEQYF	TRBV19	TRBJ2-7	CD8	EK-328
TGTGCCAGCAGCGACTGGGGGGCAAACACCGGGCAGCTCTACTTT	CASSDWGANTGQLYF	TRBV5	TRBJ2-2	CD8	EK-328
TGTGCCAGCAGCTTAGATGACACCCAGTACTTT	CASSLDDTQYF	TRBV3	TRBJ2-5	CD8	EK-328
TGTGCCAGCAGCCAACAGCTTTCCAACGAAAGATTATTTTTC	CASSQQLSNERLFF	TRBV5	TRBJ1-4	CD4	EK-328
TGTGCCAGCAGTGACGCAGGAAACTATGCTGAGCAGTTCTTC	CASSDAGNYAEQFF	TRBV13-1	TRBJ2-1	CD4	EK-328
TGTGCCAGCAGTGAATTGGGAGGTCAAAACACCTTGTACTTT	CASSELGGQNTLYF	TRBV13-1	TRBJ2-4	CD4	EK-328
TGTGCCAGCGGAGAAAACACCCAGTACTTT	CASGENTQYF	TRBV13-2	TRBJ2-5	CD8	EK-328
TGTGCCAGCAGTATGGGGGACAGGGGCTATGCTGAGCAGTTCTTC	CASSMGDRGYAEQFF	TRBV19	TRBJ2-1	CD8	EK-328
TGTGCCAGCAGTGATAGGGGGGCAAACACCGGGCAGCTCTACTTT	CASSDRGANTGQLYF	TRBV13-3	TRBJ2-2	CD4	EK-328
TGTGCAAGCAGCGCCGGGACAGGGGGGTATGAACAGTACTTC	CASSAGTGGYEQYF	TRBV16	TRBJ2-7	CD8	EK-328
TGTGCCAGCAGTGATGCCAGGGGAGAACAGTACTTC	CASSDARGEQYF	TRBV13-1	TRBJ2-7	CD8	EK-328
TGTGCCAGCGGCCAACAGGAAAACTATGCTGAGCAGTTCTTC	CASGQQENYAEQFF	TRBV13-2	TRBJ2-1	CD4	EK-328
TGTGCCAGCAGTGATGCACCAGGGACCAACGAAAGATTATTTTTC	CASSDAPGTNERLFF	TRBV13-1	TRBJ1-4	CD8	EK-328
TGTGCCAGCAGTGGGGACAGGGGCAACACAGAAGTCTTCTTT	CASSGDRGNTEVFF	TRBV13-1	TRBJ1-1	CD8	EK-328
TGTGCAAGCAGCCCCGACTGGGGGTCTAGTGCAGAAACGCTGTATTTT	CASSPDWGSSAETLYF	TRBV16	TRBJ2-3	CD8	EK-328
TGTGCCAGCAGTGATGCCGGGACTGCAAACACCGGGCAGCTCTACTTT	CASSDAGTANTGQLYF	TRBV13-1	TRBJ2-2	CD4	EK-328
TGTGCAAGCAGCTCCTATTGGACAGATAGTCAAAACACCTTGTACTTT	CASSSYWTDSQNTLYF	TRBV16	TRBJ2-4	CD8	EK-328
TGTGCCAGCAGCTTAGGGGGGGAGGATGAACAGTACTTC	CASSLGGEDEQYF	TRBV3	TRBJ2-7	CD8	EK-328
TGTGCCAGCCTACACGGGGAGAACTATGCTGAGCAGTTCTTC	CASLHGENYAEQFF	TRBV13-2	TRBJ2-1	CD4	EK-328
TGTGCCAGCAGTGAACAGGGGGCAAATAATTCGCCCCTCTACTTT	CASSEQGANNSPLYF	TRBV13-1	TRBJ1-6	CD4	EK-328
TGTGCTAGCAGTCCCGGGACAGCAAAAGACACCCAGTACTTT	CASSPGTAKDTQYF	TRBV29	TRBJ2-5	CD8	EK-328
TGTGCCAGCAGTCCCCGGGACAACTATGCTGAGCAGTTCTTC	CASSPRDNYAEQFF	TRBV13-1	TRBJ2-1	CD8	EK-328
TGTGCCTGGAGTCTGACAAGTCAAAACACCTTGTACTTT	CAWSLTSQNTLYF	TRBV31	TRBJ2-4	CD4	EK-328
TGTGCCAGCAGCCCCGGACTGGGAAACCAAGACACCCAGTACTTT	CASSPGLGNQDTQYF	TRBV19	TRBJ2-5	CD8	EK-328
TGTGCCAGCAGCTCTTTGGACTGGGGCCTCTATGCTGAGCAGTTCTTC	CASSSLDWGLYAEQFF	TRBV4	TRBJ2-1	CD8	EK-328
TGTGCTAGCAGTCTCGGACAGGGGGCCGGGGCTGAGCAGTTCTTC	CASSLGQGAGAEQFF	TRBV29	TRBJ2-1	CD8	EK-328
TGTGCCAGCAGTGATCCTGGGGGGTCTAACTATGCTGAGCAGTTCTTC	CASSDPGGSNYAEQFF	TRBV13-3	TRBJ2-1	Nophen	EK-328
TGTGCCAGCGGTGATGCGGGAGTTAGGGACACCTTGTACTTT	CASGDAGVRDTLYF	TRBV13-2	TRBJ2-4	CD8	EK-328
TGTGCCAGCAGTTTAGACACCCTTGCAAACACAGAAGTCTTCTTT	CASSLDTLANTEVFF	TRBV15	TRBJ1-1	CD8	EK-328
TGTGCCAGCGGTGGAGACTGGGGGTGGGAACAGTACTTC	CASGGDWGWEQYF	TRBV13-2	TRBJ2-7	CD4	EK-328
TGTGCCAGCAGTGATCGGGGCAGGCAAGACACCCAGTACTTT	CASSDRGRQDTQYF	TRBV13-3	TRBJ2-5	CD8	EK-328
TGTGCCAGCGGTGATGGCGACTGGGGGTATGAACAGTACTTC	CASGDGDWGYEQYF	TRBV13-2	TRBJ2-7	CD4	EK-328
TGTGCTAGCAGTAGGTCTAAAGAAGTCTTCTTT	CASSRSKEVFF	TRBV17	TRBJ1-1	CD8	EK-328
TGTGCCAGCAGCCAGTACACAAACTCCGACTACACCTTC	CASSQYTNSDYTF	TRBV2	TRBJ1-2	CD8	EK-328
TGTGCCAGCAGTGATGCCCGGGACTGGGGGGCCACCGGGCAGCTCTACTTT	CASSDARDWGATGQLYF	TRBV13-1	TRBJ2-2	CD4	EK-328
TGCACCTGCAGTGCCCAGGGAGGGGACACAGAAGTCTTCTTT	CTCSAQGGDTEVFF	TRBV1	TRBJ1-1	CD8	EK-328
TGCACCTGCAGTGGCCGGGACAGAAACACCTTGTACTTT	CTCSGRDRNTLYF	TRBV1	TRBJ2-4	CD8	EK-328
TGGGCCAGCAGTGAACGGACTGGGAACACCTTGTACTTT	WASSERTGNTLYF	TRBV13-1	TRBJ2-4	CD8	EK-328
TGTGCCAGCAGCCCTTCGGCTGGGGGAGAACAGTACTTC	CASSPSAGGEQYF	TRBV4	TRBJ2-7	CD8	EK-328
TGTGCAAGCAGCTTCCCGGGACAGGGGGCCGAGGATGAACAGTACTTC	CASSFPGQGAEDEQYF	TRBV16	TRBJ2-7	CD8	EK-328
TGTGCCAGCAGTTTTTGGGGGGTCTCCTATGAACAGTACTTC	CASSFWGVSYEQYF	TRBV14	TRBJ2-7	CD8	EK-328
TGTGCCAGCAGTGATGCCGACGAAAGATTATTTTTC	CASSDADERLFF	TRBV13-1	TRBJ1-4	CD8	EK-328
TGTGCTAGCAGTAGAGTTTGGGGGGACGAACAGTACTTC	CASSRVWGDEQYF	TRBV17	TRBJ2-7	CD8	EK-328
TGTGCCAGCAGCTATGGAAACACCTTGTACTTT	CASSYGNTLYF	TRBV4	TRBJ2-4	CD8	EK-328
TGTGCTAGCAGTTTGGCAGGGGGAGACACCCAGTACTTT	CASSLAGGDTQYF	TRBV29	TRBJ2-5	CD8	EK-328
TGTGCCAGCAGTATTAAACAATCTGGAAATACGCTCTATTTT	CASSIKQSGNTLYF	TRBV19	TRBJ1-3	CD8	EK-328
TGTGCAAGCAGCCCGGACAGCTCCTATGAACAGTACTTC	CASSPDSSYEQYF	TRBV16	TRBJ2-7	CD8	EK-328
TGCACCTGCAGTGCAGATACCAACACCTTGTACTTT	CTCSADTNTLYF	TRBV1	TRBJ2-4	CD8	EK-328
TGTGCAAGCAGCTCGGACGAAGAAGTCTTCTTT	CASSSDEEVFF	TRBV16	TRBJ1-1	CD8	EK-328
TGTGCCAGCAGTGATGCAGAGAGGCGTGCAGAAACGCTGTATTTT	CASSDAERRAETLYF	TRBV13-1	TRBJ2-3	CD8	EK-328
TGTGCCAGCGGTGAGAGACAGGGGACCAACGAAAGATTATTTTTC	CASGERQGTNERLFF	TRBV13-2	TRBJ1-4	CD4	EK-328
TGTGCAAGCAGCTTAGGGGACAGTAACCAAGACACCCAGTACTTT	CASSLGDSNQDTQYF	TRBV16	TRBJ2-5	CD8	EK-328
TGTGCCAGCAGCCCCCGCCCTAACCAAGACACCCAGTACTTT	CASSPRPNQDTQYF	TRBV5	TRBJ2-5	CD4	EK-328
TGTGCTAGCAGTTTGTGGGACAGTTATGCTGAGCAGTTCTTC	CASSLWDSYAEQFF	TRBV29	TRBJ2-1	CD8	EK-328
TGTGCTAGCAGTAGTAGGGTCGAACAGTACTTC	CASSSRVEQYF	TRBV17	TRBJ2-7	CD8	EK-328
TGTGCCAGCAGTATAGTCCTCGGGACAGGGGATGAACAGTACTTC	CASSIVLGTGDEQYF	TRBV19	TRBJ2-7	CD8	EK-328
TGTGCCAGCAGTGATACAGGGGCCTACTATGCTGAGCAGTTCTTC	CASSDTGAYYAEQFF	TRBV13-1	TRBJ2-1	CD8	EK-328
TGTGCCAGCAGTGAAAAGACAGGGGATGCTGAGCAGTTCTTC	CASSEK-328TGDAEQFF	TRBV13-1	TRBJ2-1	CD8	EK-328
TGTGCCAGCAGCCCGGACAGGGGCCAAGACACCCAGTACTTT	CASSPDRGQDTQYF	TRBV3	TRBJ2-5	CD8	EK-328
TGTGCCAGCAGCCAAGAGGGGGACAGAACGGACTATGCTGAGCAGTTCTTC	CASSQEGDRTDYAEQFF	TRBV2	TRBJ2-1	CD8	EK-328
TGTGCCAGCGGTGAGACACCTAGTCAAAACACCTTGTACTTT	CASGETPSQNTLYF	TRBV13-2	TRBJ2-4	CD8	EK-328
TGTGCCAGCAGCCAAGATTCGGACTGGGGGGGGAACTATGCTGAGCAGTTCTTC	CASSQDSDWGGNYAEQFF	TRBV2	TRBJ2-1	CD8	EK-328
TGTGCCAGCGATCTGGGGGGTGGTCAAAACACCTTGTACTTT	CASDLGGGQNTLYF	TRBV13-2	TRBJ2-4	CD4	EK-328
TGTGCCAGCAGTGACTGGGGGGGTAGTCAAAACACCTTGTACTTT	CASSDWGGSQNTLYF	TRBV4	TRBJ2-4	CD4	EK-328
TGTGCCAGCAGTATAGGCAGGGGGTCCTATGAACAGTACTTC	CASSIGRGSYEQYF	TRBV19	TRBJ2-7	CD8	EK-328
TGTGCCAGCAGCTTAGGCGGGGATGCTGAGCAGTTCTTC	CASSLGGDAEQFF	TRBV3	TRBJ2-1	CD8	EK-328
TGCACCTGCAGTCCTCAGGGGACAGAAACGCTGTATTTT	CTCSPQGTETLYF	TRBV1	TRBJ2-3	CD8	EK-328
TGTGCCTGGAGTCTAGTGGGGCGGGGCTCCGACTACACCTTC	CAWSLVGRGSDYTF	TRBV31	TRBJ1-2	CD8	EK-328
TGTGCCAGCAGCTCGACTGGGGGGCGCTATGCTGAGCAGTTCTTC	CASSSTGGRYAEQFF	TRBV4	TRBJ2-1	CD8	EK-328
TGTGCCAGCTCTCTCGGACTGGGCAGTGCAGAAACGCTGTATTTT	CASSLGLGSAETLYF	TRBV12-1	TRBJ2-3	CD8	EK-328
TGCACCTGCAGTGCAGATGATAACACCTTGTACTTT	CTCSADDNTLYF	TRBV1	TRBJ2-4	CD8	EK-328
TGTGCCAGCAGTGATCCCGACTGGGAGAACTATGCTGAGCAGTTCTTC	CASSDPDWENYAEQFF	TRBV13-3	TRBJ2-1	CD8	EK-328
TGTGCCAGCAAGGACGCCTCAAACACCGGGCAGCTCTACTTT	CASKDASNTGQLYF	TRBV13-3	TRBJ2-2	CD8	EK-328
TGTGCCAGCAGCGGACTGGGGGCTGAACAGTACTTC	CASSGLGAEQYF	TRBV4	TRBJ2-7	CD8	EK-328
TGCACCTGCAGGCCCGGGACAGGAGACACCCAGTACTTT	CTCRPGTGDTQYF	TRBV1	TRBJ2-5	CD8	EK-328
TGCACCTGCAGTGCAGATGGGGGATATGAACAGTACTTC	CTCSADGGYEQYF	TRBV1	TRBJ2-7	CD8	EK-328
TGTGCCAGCGGTGAGAGGGGGTACACAGAAGTCTTCTTT	CASGERGYTEVFF	TRBV13-2	TRBJ1-1	CD8	EK-328
TGTGCCAGCGGTGACCGGGGGTATTATGCTGAGCAGTTCTTC	CASGDRGYYAEQFF	TRBV13-2	TRBJ2-1	CD8	EK-328
TGTGCAAGCAGCCCCCCGACAGAATATGAACAGTACTTC	CASSPPTEYEQYF	TRBV16	TRBJ2-7	CD8	EK-328
TGTGCCAGCAGCCAAGAAGGGCCTGGGGCCAACTATGCTGAGCAGTTCTTC	CASSQEGPGANYAEQFF	TRBV2	TRBJ2-1	CD8	EK-328
TGTGCCAGCAGCTTAGTCCCAGAGGGCACCGGGCAGCTCTACTTT	CASSLVPEGTGQLYF	TRBV3	TRBJ2-2	CD8	EK-328
TGTGCCAGCAGCCAGGGGCAGGGGCGCGCAGCAAACACAGAAGTCTTCTTT	CASSQGQGRAANTEVFF	TRBV5	TRBJ1-1	CD4	EK-328
TGTGCCAGCAGTATTAACAGGGATGAACAGTACTTC	CASSINRDEQYF	TRBV19	TRBJ2-7	CD8	EK-328
TGTGGTGCTAGGGATCCTGGGGACAACACCTTGTACTTT	CGARDPGDNTLYF	TRBV20	TRBJ2-4	CD8	EK-328
TGTGCCAGCAGTTTAGGGACAGTCTATAATTCGCCCCTCTACTTT	CASSLGTVYNSPLYF	TRBV14	TRBJ1-6	CD8	EK-328
TGTGCCAGCAGCGTGACAGAAGAAGACACCCAGTACTTT	CASSVTEEDTQYF	TRBV13-1	TRBJ2-5	CD8	EK-328
TGTGCCAGCAGTGAGTCCGGGACAGCAAACACCGGGCAGCTCTACTTT	CASSESGTANTGQLYF	TRBV13-1	TRBJ2-2	CD4	EK-328
TGTGGTGCTAGTAGGGGGAATAACCAAGACACCCAGTACTTT	CGASRGNNQDTQYF	TRBV20	TRBJ2-5	CD4	EK-328
TGTGCCAGCAGTGATGCAGTGGACCCTAGTCAAAACACCTTGTACTTT	CASSDAVDPSQNTLYF	TRBV13-1	TRBJ2-4	CD4	EK-328
TGTGCCAGCGGTGATGTGGGGACTGGGGGGGCTGAACAGTACTTC	CASGDVGTGGAEQYF	TRBV13-2	TRBJ2-7	CD8	EK-328
TGTGCCAGCGGTGATGCAGGGGGAAAAGACACCCAGTACTTT	CASGDAGGKDTQYF	TRBV13-2	TRBJ2-5	CD8	EK-328
TGTGCTAGCAGTCACAGGACGGTTAACCAAGACACCCAGTACTTT	CASSHRTVNQDTQYF	TRBV17	TRBJ2-5	CD8	EK-328
TGTGCCAGCAGTTTCGCTGGGGGGAGGCCCTATGAACAGTACTTC	CASSFAGGRPYEQYF	TRBV14	TRBJ2-7	CD8	EK-328
TGTGCCAGCGGTGATGCCAGGGGAGGGGAACAGTACTTC	CASGDARGGEQYF	TRBV13-2	TRBJ2-7	CD8	EK-328
TGTGCCAGCAGCCAAGATGGGGGACCTGGAAATACGCTCTATTTT	CASSQDGGPGNTLYF	TRBV5	TRBJ1-3	CD4	EK-328
TGTGCCAGCAGTGATGCAGCGGGACAAAACTATGCTGAGCAGTTCTTC	CASSDAAGQNYAEQFF	TRBV13-1	TRBJ2-1	CD8	EK-328
TGTGCCAGCAGCGGGGATGAACAGTACTTC	CASSGDEQYF	TRBV13-1	TRBJ2-7	CD8	EK-328
TGTGCCAGCAGTCTTTTCCGGGACAACACAGAAGTCTTCTTT	CASSLFRDNTEVFF	TRBV4	TRBJ1-1	CD8	EK-328
TGTGCCAGCGGTGCCTGGGACTGGGACACCCAGTACTTT	CASGAWDWDTQYF	TRBV13-2	TRBJ2-5	CD8	EK-328
TGCACCTGCAGTGCAGAGAACACCGGGCAGCTCTACTTT	CTCSAENTGQLYF	TRBV1	TRBJ2-2	CD4	EK-328
TGTGCTAGCAGTGATACAGGGTGGAACTCCGACTACACCTTC	CASSDTGWNSDYTF	TRBV17	TRBJ1-2	CD4	EK-328
TGTGCCAGCGGTGATGCACAGGGGTGGAACTATGCTGAGCAGTTCTTC	CASGDAQGWNYAEQFF	TRBV13-2	TRBJ2-1	CD4	EK-328
TGTGCAAGCAGCTTAGGGGACAGTAACCAAGACACCCAGTACTTT	CASSLGDSNQDTQYF	TRBV16	TRBJ2-5	CD8	EK-328
TGTGCCAGCAGACTGGGGGGAGACACCCAGTACTTT	CASRLGGDTQYF	TRBV14	TRBJ2-5	CD8	EK-328
TGTGCTAGCAGTCCCGGGACAAATAACCAAGACACCCAGTACTTT	CASSPGTNNQDTQYF	TRBV29	TRBJ2-5	CD8	EK-328
TGTGCCAGCAGAGGGACAGATTCCTATAATTCGCCCCTCTACTTT	CASRGTDSYNSPLYF	TRBV13-1	TRBJ1-6	CD4	EK-328
TGTGGTGCCAACTGGGGTTATGAACAGTACTTC	CGANWGYEQYF	TRBV20	TRBJ2-7	CD4	EK-328
TGTGCCAGCAGCTCGGAAGACACCCAGTACTTT	CASSSEDTQYF	TRBV3	TRBJ2-5	CD8	EK-328
TGTGCCAGCGGGGACAGGAAAAACACCTTGTACTTT	CASGDRKNTLYF	TRBV13-2	TRBJ2-4	CD4	EK-328
TGTGCCTGGGACAGGGATGAACAGTACTTC	CAWDRDEQYF	TRBV31	TRBJ2-7	CD8	EK-328
TGTGCCAGCAGTATAGGGGGCTCCAACGAAAGATTATTTTTC	CASSIGGSNERLFF	TRBV19	TRBJ1-4	Nophen	EK-328
TGTGCCAGCAGTTTCCCCCCAGGGGCGGATGAACAGTACTTC	CASSFPPGADEQYF	TRBV19	TRBJ2-7	CD8	EK-328
TGTGCCAGCAGTGATTTATCTGCAGAAACGCTGTATTTT	CASSDLSAETLYF	TRBV13-1	TRBJ2-3	CD8	EK-328
TGTGCCAGCAGTCCGGGACAAAACACCGGGCAGCTCTACTTT	CASSPGQNTGQLYF	TRBV13-3	TRBJ2-2	CD8	IM
TGTGCCAGCAGTGGAGATTCCTATAATTCGCCCCTCTACTTT	CASSGDSYNSPLYF	TRBV13-1	TRBJ1-6	CD8	IM
TGTGCTAGCAGGGACTGGGGGGTCTATGCTGAGCAGTTCTTC	CASRDWGVYAEQFF	TRBV29	TRBJ2-1	CD8	IM
TGTGCCAGCAGTTTCAGGACATCTCAAAACACCTTGTACTTT	CASSFRTSQNTLYF	TRBV14	TRBJ2-4	CD8	IM
TGTGGTGCCGGGTACTCCTATGAACAGTACTTC	CGAGYSYEQYF	TRBV20	TRBJ2-7	CD8	IM
TGTGCCAGCAGCTCGGGGGGGCGCCAAGACACCCAGTACTTT	CASSSGGRQDTQYF	TRBV4	TRBJ2-5	CD8	IM
TGTGCCAGCAGCCAAGGACAGGGGGAGAATTCGCCCCTCTACTTT	CASSQGQGENSPLYF	TRBV5	TRBJ1-6	CD8	IM
TGTGCCAGCAGCTCCAGTGGAAATACGCTCTATTTT	CASSSSGNTLYF	TRBV3	TRBJ1-3	CD8	IM
TGTGCCAGCAGTTTGCCAGGAGACACCCAGTACTTT	CASSLPGDTQYF	TRBV14	TRBJ2-5	CD8	IM
TGTGCTAGCAATGGGGGAGAAACGCTGTATTTT	CASNGGETLYF	TRBV29	TRBJ2-3	CD8	IM
TGTGCCAGCAGTGATCGGGACAGGGGAGTGGCTCCGCTTTTT	CASSDRDRGVAPLF	TRBV13-1	TRBJ1-5	CD8	IM
TGTGCCAGCAGCCGACAGGGCACAGAAGTCTTCTTT	CASSRQGTEVFF	TRBV13-3	TRBJ1-1	CD4	IM
TGTGCCAGCTCTCTCGACGCTGGGGGGTATGAACAGTACTTC	CASSLDAGGYEQYF	TRBV12-2	TRBJ2-7	CD8	IM
TGTGCCAGCAGTGAAGGACAGGGGGCGAGAGAACAGTACTTC	CASSEGQGAREQYF	TRBV13-1	TRBJ2-7	CD8	IM
TGTGCCAGCAGTGATGCTGGGATCTATAATTCGCCCCTCTACTTT	CASSDAGIYNSPLYF	TRBV13-1	TRBJ1-6	CD8	IM
TGTGCCAGCAGTATACCTCCGGGACTGGGGGACACCCAGTACTTT	CASSIPPGLGDTQYF	TRBV19	TRBJ2-5	CD8	IM
TGTGCCTGGAGCCTGCGACAGGGGGTTTTTTATGAACAGTACTTC	CAWSLRQGVFYEQYF	TRBV31	TRBJ2-7	CD4	IM
TGTGCAAGCAGCTCCGGGACTGGGGGCTATGAACAGTACTTC	CASSSGTGGYEQYF	TRBV16	TRBJ2-7	CD8	IM
TGTGCCAGCGGTGATGCAACTGGGGGAAGGGATGCAGAAACGCTGTATTTT	CASGDATGGRDAETLYF	TRBV13-2	TRBJ2-3	CD8	IM
TGTGCCAGCAGCGAGGAGGGACACCAAAACACCTTGTACTTT	CASSEEGHQNTLYF	TRBV5	TRBJ2-4	CD4	IM
TGTGCCAGCAGTGGGCCGGGACCGGGGAACACCGGGCAGCTCTACTTT	CASSGPGPGNTGQLYF	TRBV13-3	TRBJ2-2	CD8	IM
TGTGCCAGCAGTGATGTTGCAGAAACGCTGTATTTT	CASSDVAETLYF	TRBV13-1	TRBJ2-3	CD4	IM
TGTGCCAGCAGCCAAGACTGGGGGGAGAGTGCAGAAACGCTGTATTTT	CASSQDWGESAETLYF	TRBV2	TRBJ2-3	CD8	IM
TGTGCCAGCGGTGATGCGGGGAGGGACACAGAAGTCTTCTTT	CASGDAGRDTEVFF	TRBV13-2	TRBJ1-1	CD8	IM
TGTGCCAGCAGTGCCGACAGGGGGTACACAGAAGTCTTCTTT	CASSADRGYTEVFF	TRBV13-1	TRBJ1-1	CD8	IM
TGTGCCAGCGGTGATGTGGGGGCGCGAGACACCCAGTACTTT	CASGDVGARDTQYF	TRBV13-2	TRBJ2-5	CD8	IM
TGTGCCAGCAGCCCGACAGGGGGGAACGAAAGATTATTTTTC	CASSPTGGNERLFF	TRBV4	TRBJ1-4	CD8	IM
TGTGCCAGCAGCCAAGCTGGGTTTAACCAAGACACCCAGTACTTT	CASSQAGFNQDTQYF	TRBV5	TRBJ2-5	CD4	IM
TGTGCCAGCAGCTTAGGGGACGAGAACCAAGACACCCAGTACTTT	CASSLGDENQDTQYF	TRBV3	TRBJ2-5	CD8	IM
TGTGCCAGCAGGGACGGAGTCTATGCTGAGCAGTTCTTC	CASRDGVYAEQFF	TRBV19	TRBJ2-1	CD8	IM
TGTGCCAGCCTTAGTCAAAACACCTTGTACTTT	CASLSQNTLYF	TRBV13-1	TRBJ2-4	CD8	IM
TGTGCAAGCAGCTGGGGACTGGGGGTCAGTGCAGAAACGCTGTATTTT	CASSWGLGVSAETLYF	TRBV16	TRBJ2-3	CD8	IM
TGTGCCAGCAGCCAAAGACAAGGGAATAACAACCAGGCTCCGCTTTTT	CASSQRQGNNNQAPLF	TRBV5	TRBJ1-5	CD4	IM
TGTGCCAGCTGGGGGGGATATGAACAGTACTTC	CASWGGYEQYF	TRBV19	TRBJ2-7	CD8	IM
TGTGGTGCTAGACTGGGGGGGCGAGACACCCAGTACTTT	CGARLGGRDTQYF	TRBV20	TRBJ2-5	CD4	IM
TGTGCCAGCGGTGAGGCAAAAAACACCGGGCAGCTCTACTTT	CASGEAKNTGQLYF	TRBV13-2	TRBJ2-2	CD8	IM
TGCACCTGCAGTGCAGACAGCGTGGAACAGTACTTC	CTCSADSVEQYF	TRBV1	TRBJ2-7	CD4	IM
TGTGCCAGCAGCCGGGACACAGAAGTCTTCTTT	CASSRDTEVFF	TRBV5	TRBJ1-1	CD8	IM
TGTGCCAGCAGTATAAGCAGGGATCAAAACACCTTGTACTTT	CASSISRDQNTLYF	TRBV19	TRBJ2-4	CD8	IM
TGTGCCAGCAGCCAAGACCCGACAGGACCAAACTCCGACTACACCTTC	CASSQDPTGPNSDYTF	TRBV5	TRBJ1-2	CD8	IM
TGTGCCAGCAGCCCCCGGGACACAAACACAGAAGTCTTCTTT	CASSPRDTNTEVFF	TRBV5	TRBJ1-1	CD4	IM
TGTGCCAGCAGTGAACTGGGGGTTAACTATGCTGAGCAGTTCTTC	CASSELGVNYAEQFF	TRBV13-3	TRBJ2-1	CD8	IM
TGTGCCAGCAGTGATTCCGGGGAGAGGGACGAAAGATTATTTTTC	CASSDSGERDERLFF	TRBV13-1	TRBJ1-4	CD4	IM
TGTGCCAGCAGTGACCTGGGGGGAAACACCTTGTACTTT	CASSDLGGNTLYF	TRBV13-3	TRBJ2-4	CD8	IM
TGTGCCAGCAAAACTGGGGAAAACACCGGGCAGCTCTACTTT	CASKTGENTGQLYF	TRBV13-1	TRBJ2-2	CD4	IM
TGTGCCAGCAGTCCTGGGGGGAAGGGATCCTATGAACAGTACTTC	CASSPGGKGSYEQYF	TRBV5	TRBJ2-7	CD4	IM
TGTGCCAGCAGCCAAGAGGGGACGGGTACCAACGAAAGATTATTTTTC	CASSQEGTGTNERLFF	TRBV5	TRBJ1-4	CD4	IM
TGTGCCAGCAAGACATACTATGCTGAGCAGTTCTTC	CASKTYYAEQFF	TRBV13-1	TRBJ2-1	CD8	IM
TGTGCCAGCAGCCCGGGACAGGGTAATTCGCCCCTCTACTTT	CASSPGQGNSPLYF	TRBV5	TRBJ1-6	CD4	IM
TGCACCTGCAGTGCAGGAGGGGGGCCTAGTGCAGAAACGCTGTATTTT	CTCSAGGGPSAETLYF	TRBV1	TRBJ2-3	CD8	IM
TGTGCTAGCAGTTTACCCCTACAAAAATATGAACAGTACTTC	CASSLPLQKYEQYF	TRBV29	TRBJ2-7	CD8	IM
TGTGCAAGCAGCTTGGGGACATCTAGTGCAGAAACGCTGTATTTT	CASSLGTSSAETLYF	TRBV16	TRBJ2-3	CD8	IM
TGTGCAAGCAGCTTAGGACAAAACTCCGACTACACCTTC	CASSLGQNSDYTF	TRBV16	TRBJ1-2	CD8	IM
TGTGCCAGCGGTGATGGGGCGCGCGCTGAGCAGTTCTTC	CASGDGARAEQFF	TRBV13-2	TRBJ2-1	CD8	IM
TGTGCCAGCAGCCCGGGACAGGGGGGCTATGCTGAGCAGTTCTTC	CASSPGQGGYAEQFF	TRBV5	TRBJ2-1	CD8	IM
TGTGCCAGCAGTGACCCGGACAACTCCTATGAACAGTACTTC	CASSDPDNSYEQYF	TRBV13-1	TRBJ2-7	CD8	IM
TGTGCTAGCAGTAGAGATACAGGGCGACAAAACACCTTGTACTTT	CASSRDTGRQNTLYF	TRBV17	TRBJ2-4	CD8	IM
TGTGCCAGCAGTGAGCGGACAGGAAACTATGCTGAGCAGTTCTTC	CASSERTGNYAEQFF	TRBV13-3	TRBJ2-1	CD8	IM
TGTGCCAGCAGCCAAGATAGGCTGGGGGGGGGTCAAAACACCTTGTACTTT	CASSQDRLGGGQNTLYF	TRBV5	TRBJ2-4	CD8	IM
TGTGCCAGCGGTGATGCTGGGGGGAAAGACACCCAGTACTTT	CASGDAGGKDTQYF	TRBV13-2	TRBJ2-5	CD8	IM
TGTGCCTGGGAGGGACATACAAACTCCGACTACACCTTC	CAWEGHTNSDYTF	TRBV31	TRBJ1-2	CD4	IM
TGTGCCAGCAGACAGGGGACCTCCGGGCAGCTCTACTTT	CASRQGTSGQLYF	TRBV13-3	TRBJ2-2	CD4	IM
TGTGCCAGCAGTTTCTTGGACTGGGGGTATGAACAGTACTTC	CASSFLDWGYEQYF	TRBV14	TRBJ2-7	CD8	IM
TGTGCCAGCAGTGAGGGACAGGGGAACGAAAGATTATTTTTC	CASSEGQGNERLFF	TRBV13-3	TRBJ1-4	CD8	IM
TGTGCCAGCAGCCAGAGGACAGATAACTATGCTGAGCAGTTCTTC	CASSQRTDNYAEQFF	TRBV5	TRBJ2-1	CD4	IM
TGTGCCAGCGGTGAAGTTTCTGGAAATACGCTCTATTTT	CASGEVSGNTLYF	TRBV13-2	TRBJ1-3	CD8	IM
TGTGCCAGCAGTGACGGGACGCTGAATTCTGGAAATACGCTCTATTTT	CASSDGTLNSGNTLYF	TRBV13-3	TRBJ1-3	CD8	IM
TGTGCCAGCAGCCTCGACTGGGATAGTGCAGAAACGCTGTATTTT	CASSLDWDSAETLYF	TRBV5	TRBJ2-3	CD4	IM
TGTGCCAGCAGCCAAGAAAGGCTGGGGTATGCTGAGCAGTTCTTC	CASSQERLGYAEQFF	TRBV5	TRBJ2-1	CD8	IM
TGTGCCAGCAGCCAAACTGGGGGGACGGACACCTTGTACTTT	CASSQTGGTDTLYF	TRBV5	TRBJ2-4	CD8	IM
TGTGCCAGCAGCCCCCCCCGGGCCAACACAGAAGTCTTCTTT	CASSPPRANTEVFF	TRBV4	TRBJ1-1	CD4	IM
TGTGCTAGCAGTAGAGGGACTGGGGGAAAAGACACCCAGTACTTT	CASSRGTGGKDTQYF	TRBV17	TRBJ2-5	CD8	IM
TGTGCCAGCAGCCCCATGACTGGGGGGGCGTGGGACACCCAGTACTTT	CASSPMTGGAWDTQYF	TRBV2	TRBJ2-5	CD8	IM
TGTGCCAGCGGCTCTGGGGTGGCCGGGCAGCTCTACTTT	CASGSGVAGQLYF	TRBV13-2	TRBJ2-2	CD4	IM
TGTGCCAGCAGCCCGGGACACTATGAACAGTACTTC	CASSPGHYEQYF	TRBV14	TRBJ2-7	CD8	IM
TGTGCTAGCAGAAAACAGGGGTCCTATGCTGAGCAGTTCTTC	CASRKQGSYAEQFF	TRBV29	TRBJ2-1	CD4	IM
TGTGCCAGCGGTGAAGGGGGGCGGTCCTATGAACAGTACTTC	CASGEGGRSYEQYF	TRBV13-2	TRBJ2-7	CD8	IM
TGTGCCAGCGGGGGAACAGAAGTCTTCTTT	CASGGTEVFF	TRBV13-3	TRBJ1-1	CD8	IM
TGTGCCAGCAGTGATGCGCAGTATGAACAGTACTTC	CASSDAQYEQYF	TRBV13-3	TRBJ2-7	CD8	IM
TGTGCCAGCAGTGATTGGAACTATGCTGAGCAGTTCTTC	CASSDWNYAEQFF	TRBV13-3	TRBJ2-1	CD4	IM
TGTGCCAGCAGCCAAGGGACTGGGAGTGCAGAAACGCTGTATTTT	CASSQGTGSAETLYF	TRBV5	TRBJ2-3	CD4	IM
TGTGCCTGGAGTCTGGGGACAATCTCCTATGAACAGTACTTC	CAWSLGTISYEQYF	TRBV31	TRBJ2-7	CD8	IM
TGTGCCAGCAGTGATGGGGGCTTGGGCACCGGGCAGCTCTACTTT	CASSDGGLGTGQLYF	TRBV13-1	TRBJ2-2	CD8	IM
TGTGCCAGCAGTGATGTCTGGGGGGGCTCAGAAACGCTGTATTTT	CASSDVWGGSETLYF	TRBV13-1	TRBJ2-3	CD8	IM
TGTGCCAGCAGTGCACTGGGCTATGCTGAGCAGTTCTTC	CASSALGYAEQFF	TRBV13-3	TRBJ2-1	CD8	IM
TGTGCCAGCGGTGATGCGCGGATCCAAGACACCCAGTACTTT	CASGDARIQDTQYF	TRBV13-2	TRBJ2-5	CD4	IM
TGTGCCAGCGGTCCCGGGACAGGGGACACCCAGTACTTT	CASGPGTGDTQYF	TRBV13-2	TRBJ2-5	CD8	IM
TGTGCCAGCAGTGACGGGGGCGGGGGTGCAGAAACGCTGTATTTT	CASSDGGGGAETLYF	TRBV13-3	TRBJ2-3	CD8	IM
TGTGCCAGCAGTTTCCCGGGTTATGAACAGTACTTC	CASSFPGYEQYF	TRBV14	TRBJ2-7	CD8	IM
TGTGCCAGCAGTGATTGGGACAGGGATGGAAATACGCTCTATTTT	CASSDWDRDGNTLYF	TRBV13-3	TRBJ1-3	CD8	IM
TGTGCCAGCAGCCCCGGGACAAACACCTTGTACTTT	CASSPGTNTLYF	TRBV5	TRBJ2-4	CD8	IM
TGTGGTGCTAGGGAGGACAGCTCCTATGAACAGTACTTC	CGAREDSSYEQYF	TRBV20	TRBJ2-7	CD8	IM
TGTGCCAGCAGCCCAGAAAACCAAGACACCCAGTACTTT	CASSPENQDTQYF	TRBV14	TRBJ2-5	CD8	IM
TGTGCCAGCAGCCAACCCCGGACATCAAACACAGAAGTCTTCTTT	CASSQPRTSNTEVFF	TRBV5	TRBJ1-1	CD4	IM
TGTGCCAGCTCTTGGACAACAAACTCCGACTACACCTTC	CASSWTTNSDYTF	TRBV12-1	TRBJ1-2	CD8	IM
TGTGCTAGCAGCGGGACAGGTAACTATGCTGAGCAGTTCTTC	CASSGTGNYAEQFF	TRBV29	TRBJ2-1	CD8	IM
TGTGCCAGCAGCCAAGAGGACTGGGGGCCAGACACCCAGTACTTT	CASSQEDWGPDTQYF	TRBV5	TRBJ2-5	CD8	IM
TGTGCCAGCGGTGATGTCTGGGGGGGATATGAACAGTACTTC	CASGDVWGGYEQYF	TRBV13-2	TRBJ2-7	CD8	IM
TGTGCTAGCAGTTCTACAGGGAACTCCGACTACACCTTC	CASSSTGNSDYTF	TRBV29	TRBJ1-2	CD8	IM
TGTGCCAGCAGTGGACAGGGGGTTTCTGGAAATACGCTCTATTTT	CASSGQGVSGNTLYF	TRBV13-3	TRBJ1-3	CD8	IM
TGTGCCAGCAGTGGCTGGACTGGTAGTCAAAACACCTTGTACTTT	CASSGWTGSQNTLYF	TRBV13-3	TRBJ2-4	CD8	IM
TGCACCTGCAGTGCGGGCAGGTATGCTGAGCAGTTCTTC	CTCSAGRYAEQFF	TRBV1	TRBJ2-1	CD8	IM
TGTGCCAGCAGTGATGGGGAACAGTACTTC	CASSDGEQYF	TRBV13-3	TRBJ2-7	CD8	IM
TGTGCTAGCAGTAGACGCACCATTAACCAAGACACCCAGTACTTT	CASSRRTINQDTQYF	TRBV17	TRBJ2-5	CD8	IM
TGTGCTAGCAGTGGGACTGGGCGGTATGCTGAGCAGTTCTTC	CASSGTGRYAEQFF	TRBV29	TRBJ2-1	CD8	IM
TGTGCTAGCAGTTCCGGGACAGGGGGCTCCGACTACACCTTC	CASSSGTGGSDYTF	TRBV29	TRBJ1-2	CD8	IM
TGTGCTAGCAGTAGGGACAGGGTGAACACCGGGCAGCTCTACTTT	CASSRDRVNTGQLYF	TRBV17	TRBJ2-2	CD8	IM
TGCACCTGCAGTGGCCGGGACAGAAACACCTTGTACTTT	CTCSGRDRNTLYF	TRBV1	TRBJ2-4	CD8	IM
TGTGCTAGCAGTCCGGGAAACACAGAAGTCTTCTTT	CASSPGNTEVFF	TRBV29	TRBJ1-1	CD8	IM
TGTGCCAGCGGGACAGGGGGCTATGCTGAGCAGTTCTTC	CASGTGGYAEQFF	TRBV13-2	TRBJ2-1	CD8	IM
TGTGCTAGCAGTTTAACAGGGGGGAACGAAAGATTATTTTTC	CASSLTGGNERLFF	TRBV29	TRBJ1-4	CD8	IM
TGTGCTAGCAGTCAGACAGGGAATGAACAGTACTTC	CASSQTGNEQYF	TRBV17	TRBJ2-7	CD8	IM
TGTGCCAGCAGTGATGGGTCAGGGGGCTCTGGAAATACGCTCTATTTT	CASSDGSGGSGNTLYF	TRBV13-3	TRBJ1-3	CD8	IM
TGTGCCAGCAGCAGGAACGAAAGATTATTTTTC	CASSRNERLFF	TRBV4	TRBJ1-4	CD8	IM
TGTGCCAGCAGTCCGGGACTGGGGGCTAGTGCAGAAACGCTGTATTTT	CASSPGLGASAETLYF	TRBV13-3	TRBJ2-3	CD8	IM
TGTGCCAGCAGCCAAGGGGACAGGGGGCACGAAAGATTATTTTTC	CASSQGDRGHERLFF	TRBV5	TRBJ1-4	CD4	IM
TGTGCCAGCAGTGAGAAGACAGGGGACACAGAAGTCTTCTTT	CASSEK-328TGDTEVFF	TRBV13-1	TRBJ1-1	CD8	IM
TGTGCCAGCAGTCACCGGGACAGGGGCTATGAACAGTACTTC	CASSHRDRGYEQYF	TRBV19	TRBJ2-7	CD8	IM
TGTGCCAGCAGCACCGGGGCTAGTCAAAACACCTTGTACTTT	CASSTGASQNTLYF	TRBV19	TRBJ2-4	CD8	IM
TGTGCCAGCGGTGACTGGGGGGACACCGGGCAGCTCTACTTT	CASGDWGDTGQLYF	TRBV13-2	TRBJ2-2	CD8	IM
TGTGCCAGCAGTATTTCCTGGGACAGAAACACAGAAGTCTTCTTT	CASSISWDRNTEVFF	TRBV19	TRBJ1-1	CD8	IM
TGTGCCTGGAGTCTAGTGGGATCGGGCACAGAAGTCTTCTTT	CAWSLVGSGTEVFF	TRBV31	TRBJ1-1	CD8	IM
TGTGCCAGCAGCCACCTGGGGGGTCAAAACACCTTGTACTTT	CASSHLGGQNTLYF	TRBV5	TRBJ2-4	CD4	IM
TGTGCCAGCAGTGATGAAAGGAGTCAAAACACCTTGTACTTT	CASSDERSQNTLYF	TRBV13-1	TRBJ2-4	CD8	IM
TGTGCTAGCAGTCAGACAGGGAACTATGCTGAGCAGTTCTTC	CASSQTGNYAEQFF	TRBV29	TRBJ2-1	CD8	IM
TGTGCCAGCAGTGGGGGGGGTGAACAGTACTTC	CASSGGGEQYF	TRBV13-3	TRBJ2-7	CD8	IM
TGTGCCAGCACCCCCGGGACTTCTGGAAATACGCTCTATTTT	CASTPGTSGNTLYF	TRBV13-3	TRBJ1-3	CD8	IM
TGTGCCAGCGGTGATGTGGGACAGGGGGCAAACACAGAAGTCTTCTTT	CASGDVGQGANTEVFF	TRBV13-2	TRBJ1-1	CD8	IM
TGTGCTAGCAGCCCCTGGGGGAACTATGCTGAGCAGTTCTTC	CASSPWGNYAEQFF	TRBV29	TRBJ2-1	CD8	IM
TGTGCTAGCAGAGAAATTTCCAACGAAAGATTATTTTTC	CASREISNERLFF	TRBV29	TRBJ1-4	CD8	IM
TGTGCCAGCAGGGGACAGGGGTGGCACACCTTGTACTTT	CASRGQGWHTLYF	TRBV13-1	TRBJ2-4	CD4	IM
TGTGCCAGCAGCAAAGGGGGGACGTCTAACGAAAGATTATTTTTC	CASSKGGTSNERLFF	TRBV5	TRBJ1-4	CD4	M
TGTGCCAGCAGTGGGACAGGCCTCAACCAGGCTCCGCTTTTT	CASSGTGLNQAPLF	TRBV19	TRBJ1-5	CD4	M
TGTGCCAGCAGTTTAGAGGGACCCCTTCCCTATGAACAGTACTTC	CASSLEGPLPYEQYF	TRBV15	TRBJ2-7	CD8	M
TGTGCCAGCAGGCGGGACAATCAAAACACCTTGTACTTT	CASRRDNQNTLYF	TRBV13-3	TRBJ2-4	CD4	M
TGTGCCAGCAGCCAAGCTGGGGTTAGTGCAGAAACGCTGTATTTT	CASSQAGVSAETLYF	TRBV5	TRBJ2-3	CD4	M
TGCACCTGCAGTGCAGATCAGGGAAGAAAAGACACCCAGTACTTT	CTCSADQGRKDTQYF	TRBV1	TRBJ2-5	CD4	M
TGTGCCAGCAGTGATTTCGGGGGCGCCTATGCTGAGCAGTTCTTC	CASSDFGGAYAEQFF	TRBV13-1	TRBJ2-1	CD8	M
TGTGCCAGCAGCCAAGAGGGGGGTCAAAACACCTTGTACTTT	CASSQEGGQNTLYF	TRBV5	TRBJ2-4	CD8	M
TGTGCCAGCAGCTCTACTGGGGTTGCAGAAACGCTGTATTTT	CASSSTGVAETLYF	TRBV5	TRBJ2-3	CD4	M
TGTGCCAGCAGCCACGGGTCCGACTATGAACAGTACTTC	CASSHGSDYEQYF	TRBV5	TRBJ2-7	Nophen	M
TGTGCCAGCAGCAGGGCGGCGGGTCAAAACACCTTGTACTTT	CASSRAAGQNTLYF	TRBV19	TRBJ2-4	CD8	M
TGTGCCTGGAGTCTAAGGGACTGGGAGCCCCAGTACTTT	CAWSLRDWEPQYF	TRBV31	TRBJ2-5	CD4	M
TGTGCCAGCAGCGGGACAAAATCAAACTCCGACTACACCTTC	CASSGTKSNSDYTF	TRBV13-1	TRBJ1-2	CD4	M
TGTGCCAGCGGTGATGCGAGACAGGGGGAACAGTACTTC	CASGDARQGEQYF	TRBV13-2	TRBJ2-7	CD4	M
TGTGCCAGCAGCCAACAGACTGGGGCCTATGCTGAGCAGTTCTTC	CASSQQTGAYAEQFF	TRBV5	TRBJ2-1	Nophen	M
TGTGCTAGCAGCCACGGGGCCGCCTACTATGCTGAGCAGTTCTTC	CASSHGAAYYAEQFF	TRBV17	TRBJ2-1	CD4	M
TGTGCCAGCAGTGATGCGGGACAGGGGCGAGACACCCAGTACTTT	CASSDAGQGRDTQYF	TRBV13-3	TRBJ2-5	Nophen	M
TGTGCCAGCAGCCAAGAGGGGACAGGGGGCAATTCGCCCCTCTACTTT	CASSQEGTGGNSPLYF	TRBV5	TRBJ1-6	CD4	M
TGTGCCAGCAGTGAAGGGGACTCCGACTACACCTTC	CASSEGDSDYTF	TRBV13-3	TRBJ1-2	CD4	M
TGTGCCAGCAGCCCGGGACAGGGTGCAAACACAGAAGTCTTCTTT	CASSPGQGANTEVFF	TRBV14	TRBJ1-1	CD8	M
TGTGCCAGCAGTGATTTGGGTGCAGAAACGCTGTATTTT	CASSDLGAETLYF	TRBV13-3	TRBJ2-3	CD4	M
TGTGCTAGCAGTAGAGATACGGGGTGGGAACAGTACTTC	CASSRDTGWEQYF	TRBV17	TRBJ2-7	CD8	M
TGTGCCAGCAGCCAAGATCGAACAATTCAAAACACCTTGTACTTT	CASSQDRTIQNTLYF	TRBV5	TRBJ2-4	CD4	M
TGTGCCAGCAGACCGGGACAGGGGCTAGGCACCCAGTACTTT	CASRPGQGLGTQYF	TRBV19	TRBJ2-5	CD8	M
TGTGCCAGCAGCTACTACAGGGACGGAAATACGCTCTATTTT	CASSYYRDGNTLYF	TRBV4	TRBJ1-3	CD8	M
TGTGCTAGCAGTTTATTGGGACAGGGAGGCGAAAGATTATTTTTC	CASSLLGQGGERLFF	TRBV29	TRBJ1-4	CD8	M
TGTGGTGCAACGGACTGGAACTCCTATGAACAGTACTTC	CGATDWNSYEQYF	TRBV20	TRBJ2-7	Nophen	M
TGTGCCAGCAGCCCCGGGACATATTCTGGAAATACGCTCTATTTT	CASSPGTYSGNTLYF	TRBV5	TRBJ1-3	CD4	M
TGTGCCAGCAGTCCCCAGGGACAGGGGGCCAACGAAAGATTATTTTTC	CASSPQGQGANERLFF	TRBV19	TRBJ1-4	CD4	M
TGTGCCAGCAGAACTGGGAGTGCAAACACCGGGCAGCTCTACTTT	CASRTGSANTGQLYF	TRBV19	TRBJ2-2	Nophen	M
TGTGCCAGCAGCCAAAATCAGGACACCCAGTACTTT	CASSQNQDTQYF	TRBV2	TRBJ2-5	Nophen	M
TGTGCCAGCAGTGATGAACAAAAAGTCTCCTATGAACAGTACTTC	CASSDEQKVSYEQYF	TRBV13-3	TRBJ2-7	CD4	M
TGTGCCAGCAGTGGGGGACAGAAAAACACCTTGTACTTT	CASSGGQKNTLYF	TRBV13-3	TRBJ2-4	CD8	M
TGTGCTAGCAGTAGAACAGGGGAAGGGGATGAACAGTACTTC	CASSRTGEGDEQYF	TRBV17	TRBJ2-7	CD8	M
TGTGCCTGGAGACAGACTAGTGCAGAAACGCTGTATTTT	CAWRQTSAETLYF	TRBV31	TRBJ2-3	CD4	M
TGTGCCAGCAGCCAAGATCACTGGGGGTATGAACAGTACTTC	CASSQDHWGYEQYF	TRBV5	TRBJ2-7	CD4	M
TGTGCCAGCAGCCTCTCGACTGGGGGGAGGGACACCCAGTACTTT	CASSLSTGGRDTQYF	TRBV5	TRBJ2-5	Nophen	M
TGTGCCAGCAGCTCGGGACTGGGGGGTGCTGAGCAGTTCTTC	CASSSGLGGAEQFF	TRBV13-3	TRBJ2-1	CD8	M
TGTGCCAGCAGTCCGGGACAGGGGAGCTCCTATGAACAGTACTTC	CASSPGQGSSYEQYF	TRBV13-3	TRBJ2-7	CD8	M
TGTGCTAGCAGTAGGGCAGCTAGTGCAGAAACGCTGTATTTT	CASSRAASAETLYF	TRBV17	TRBJ2-3	CD8	M
TGTGCCAGCAGTTCCTCAGGGGGCCCCAACGAAAGATTATTTTTC	CASSSSGGPNERLFF	TRBV19	TRBJ1-4	CD8	M
TGTGCCAGCAGCCAAGAACCCCCTTCCAACGAAAGATTATTTTTC	CASSQEPPSNERLFF	TRBV5	TRBJ1-4	CD4	M
TGTGCCAGCAGCCCAGAGGGAAACCAGGCTCCGCTTTTT	CASSPEGNQAPLF	TRBV5	TRBJ1-5	CD4	M
TGTGCCAGCAGTTTCTGGGACTGGGGATATGAACAGTACTTC	CASSFWDWGYEQYF	TRBV14	TRBJ2-7	CD8	M
TGTGCCAGCGGTGATGACTGGTTCTATGCTGAGCAGTTCTTC	CASGDDWFYAEQFF	TRBV13-2	TRBJ2-1	CD8	M
TGTGCTAGCAGCCAGACAGGGAACTATGCTGAGCAGTTCTTC	CASSQTGNYAEQFF	TRBV29	TRBJ2-1	CD8	M
TGTGCCAGCAGCCAAGTGAACACAGAAGTCTTCTTT	CASSQVNTEVFF	TRBV5	TRBJ1-1	CD4	M
TGTGCTAGCAGTTTACTACGGACAGGGTTTGAACAGTACTTC	CASSLLRTGFEQYF	TRBV29	TRBJ2-7	CD8	M
TGTGCCAGCAGTGATGAGGTTTCTGGAAATACGCTCTATTTT	CASSDEVSGNTLYF	TRBV13-1	TRBJ1-3	CD4	M
TGTGCCTGGACCTCTTGGGGGACTAGTCAAAACACCTTGTACTTT	CAWTSWGTSQNTLYF	TRBV31	TRBJ2-4	CD4	M
TGTGCCAGCGGTGAAGTCATCTATGAACAGTACTTC	CASGEVIYEQYF	TRBV13-2	TRBJ2-7	CD8	M
TGTGCTAGCAAGGAGAAGGATGAACAGTACTTC	CASKEK-328DEQYF	TRBV17	TRBJ2-7	CD8	M
TGTGGTGCCCGGACAGGAGACTCCGACTACACCTTC	CGARTGDSDYTF	TRBV20	TRBJ1-2	CD4	M
TGTGCCAGCAGCCAAGAATCGCGGGTACAAGACACCCAGTACTTT	CASSQESRVQDTQYF	TRBV5	TRBJ2-5	CD8	M
TGTGCCAGCAGTGATGCGGGGCGGGAACAGTACTTC	CASSDAGREQYF	TRBV13-1	TRBJ2-7	CD8	M
TGTGCCAGCTCTCACCCTGGGACAGATAGTGCAGAAACGCTGTATTTT	CASSHPGTDSAETLYF	TRBV12-1	TRBJ2-3	CD8	M
TGTGCCAGCAGTATAGCTCAGGGCGCTGAGCAGTTCTTC	CASSIAQGAEQFF	TRBV19	TRBJ2-1	CD8	M
TGCACCTGCAGTGCAGTGACTGGGGGGCAAGACACCCAGTACTTT	CTCSAVTGGQDTQYF	TRBV1	TRBJ2-5	CD4	M
TGTGGTGCTAGGCTGGGTTATGAACAGTACTTC	CGARLGYEQYF	TRBV20	TRBJ2-7	CD4	M
TGTGCCAGCAGCCACAGGGGGGCAAACACAGAAGTCTTCTTT	CASSHRGANTEVFF	TRBV5	TRBJ1-1	CD4	M
TGCACCTGCAGTGCAGATTATGGGGGGAGTGCAGAAACGCTGTATTTT	CTCSADYGGSAETLYF	TRBV1	TRBJ2-3	CD8	M
TGTGCCAGCAGCCTCTGGGTCTATGCTGAGCAGTTCTTC	CASSLWVYAEQFF	TRBV5	TRBJ2-1	CD4	M
TGCACCTGCAGTGCAGATATTGACGAAAGATTATTTTTC	CTCSADIDERLFF	TRBV1	TRBJ1-4	CD8	M
TGTGCCAGCAGCTATGCCTGGGGTAGTGCAGAAACGCTGTATTTT	CASSYAWGSAETLYF	TRBV4	TRBJ2-3	CD8	M
TGTGCCAGCAGTTTCCCAGGGCGCGAACAGTACTTC	CASSFPGREQYF	TRBV14	TRBJ2-7	CD8	M
TGTGCCAGCAGCCAGCAGGGGAATGCTGAGCAGTTCTTC	CASSQQGNAEQFF	TRBV5	TRBJ2-1	CD4	M
TGTGCCAGCAGCTCCCGGGACAGGGGCAACCAGGCTCCGCTTTTT	CASSSRDRGNQAPLF	TRBV2	TRBJ1-5	CD8	M
TGTGCTAGCAGTTTGGTAGGACCCTATGCTGAGCAGTTCTTC	CASSLVGPYAEQFF	TRBV29	TRBJ2-1	CD8	M
TGTGCTAGCAGTCCTGGGACAGGGAAGACTGAGCAGTTCTTC	CASSPGTGKTEQFF	TRBV29	TRBJ2-1	CD8	M
TGTGCCAGCAGCTTAGGGACAGGGGGCGAAGACACCCAGTACTTT	CASSLGTGGEDTQYF	TRBV3	TRBJ2-5	CD8	M
TGTGCCAGCAGTCTGACAGGGGGCAACTCCGACTACACCTTC	CASSLTGGNSDYTF	TRBV13-1	TRBJ1-2	CD8	M
TGTGCCAGCAGCCAGTCAGGAGATCAAAACACCTTGTACTTT	CASSQSGDQNTLYF	TRBV2	TRBJ2-4	CD8	M
TGTGCCAGCGGTGGTCAGGGTCAAAACACCTTGTACTTT	CASGGQGQNTLYF	TRBV13-2	TRBJ2-4	CD8	M
TGTGCCAGCGCCCCCGGGACTGGGTATGCTGAGCAGTTCTTC	CASAPGTGYAEQFF	TRBV13-2	TRBJ2-1	CD8	M
TGTGCCAGCAGTCCATGGGGGGGCGAGTTTGAACAGTACTTC	CASSPWGGEFEQYF	TRBV13-1	TRBJ2-7	CD4	M
TGTGCTTCCGGGGCACAAAACACCTTGTACTTT	CASGAQNTLYF	TRBV29	TRBJ2-4	CD8	M
TGTGCTAGCAGTGGGACAGGGAGGTATGCTGAGCAGTTCTTC	CASSGTGRYAEQFF	TRBV29	TRBJ2-1	CD8	M
TGTGCCAGCAGCCAAGGGGGGGACGAAAGATTATTTTTC	CASSQGGDERLFF	TRBV5	TRBJ1-4	CD4	M
TGTGCCAGCAGCCAACCAGGGAGAGTCTTCTTT	CASSQPGRVFF	TRBV5	TRBJ1-1	CD4	M
TGTGCCAGCGGGGACTGGGGGTATGCTGAGCAGTTCTTC	CASGDWGYAEQFF	TRBV13-2	TRBJ2-1	CD8	M
TGTGCTAGCAGTCGCAACGAAAGATTATTTTTC	CASSRNERLFF	TRBV29	TRBJ1-4	CD8	M
TGTGCCAGCAGTGAAGGGCAGGATTCGCCCCTCTACTTT	CASSEGQDSPLYF	TRBV13-3	TRBJ1-6	CD8	M
TGCACCTGCAGGGGGGACAACTATGCTGAGCAGTTCTTC	CTCRGDNYAEQFF	TRBV1	TRBJ2-1	CD8	M
TGTGCCAGCAGCCAACAGGGAAACACAGAAGTCTTCTTT	CASSQQGNTEVFF	TRBV5	TRBJ1-1	CD4	M
TGTGCCAGCAGTTTTCCGGGGGCGCTGGGAAATACGCTCTATTTT	CASSFPGALGNTLYF	TRBV15	TRBJ1-3	CD8	M
TGTGCTAGCAGTGGACAGGGGGGAAACACAGAAGTCTTCTTT	CASSGQGGNTEVFF	TRBV17	TRBJ1-1	CD4	M
TGTGCCAGCGGTGATACCCGGGACAATTCTGGAAATACGCTCTATTTT	CASGDTRDNSGNTLYF	TRBV13-2	TRBJ1-3	CD8	M
TGTGCCAGCAGCCCTCGGGACAGTGCAGAAACGCTGTATTTT	CASSPRDSAETLYF	TRBV5	TRBJ2-3	CD4	M
TGTGCCAGCAGTGAGGGGGTTAACCAAGACACCCAGTACTTT	CASSEGVNQDTQYF	TRBV13-3	TRBJ2-5	CD8	M
TGTGCCAGCAGTGTCCTCCGGGACAACTATGCTGAGCAGTTCTTC	CASSVLRDNYAEQFF	TRBV13-1	TRBJ2-1	CD8	M
TGTGCCAGCAGCCAAGGGACTGGGGGGCAAGACACCCAGTACTTT	CASSQGTGGQDTQYF	TRBV2	TRBJ2-5	CD8	M
TGTGCCAGCGGGCTGGGGGGGAGTGACACCCAGTACTTT	CASGLGGSDTQYF	TRBV13-2	TRBJ2-5	CD4	M
TGTGCCAGCTCTCTCGATGATGCTGAGCAGTTCTTC	CASSLDDAEQFF	TRBV12-1	TRBJ2-1	CD8	M
TGTGCCAGCAGCCTCCGGGACAGATATGAACAGTACTTC	CASSLRDRYEQYF	TRBV4	TRBJ2-7	CD4	M
TGTGCCAGCAGTACCGACTATGCTGAGCAGTTCTTC	CASSTDYAEQFF	TRBV19	TRBJ2-1	CD8	M
TGTGCCAGCAGTGGACAGGGCACAGAAGTCTTCTTT	CASSGQGTEVFF	TRBV13-3	TRBJ1-1	CD4	M
TGTGCCAGCAGTATAGGGCAGGGGGCAGAAACGCTGTATTTT	CASSIGQGAETLYF	TRBV19	TRBJ2-3	CD8	M
TGTGCCAGCAGCCAAGGGACCTATTCTGGAAATACGCTCTATTTT	CASSQGTYSGNTLYF	TRBV5	TRBJ1-3	CD4	M
TGTGCCAGCGGTGATGCTCTGGGCTATGAACAGTACTTC	CASGDALGYEQYF	TRBV13-2	TRBJ2-7	CD8	M
TGTGCCAGCAGTCTCCAGGACGCTGAGCAGTTCTTC	CASSLQDAEQFF	TRBV19	TRBJ2-1	CD4	M
TGTGCCAGCGGTGATGCCTCCTATGAACAGTACTTC	CASGDASYEQYF	TRBV13-2	TRBJ2-7	CD8	M
TGTGCCAGCAGCCAAGATCGGGACAAAAACACCTTGTACTTT	CASSQDRDKNTLYF	TRBV5	TRBJ2-4	CD4	M
TGTGCCAGCAGCCAAGAGAGGGGGAGAGACACAGAAGTCTTCTTT	CASSQERGRDTEVFF	TRBV5	TRBJ1-1	CD4	M
TGTGGTGCTAGGGAACGGGACAGCTATGAACAGTACTTC	CGARERDSYEQYF	TRBV20	TRBJ2-7	CD8	M
TGTGCCTGGAGTCTGGGGGGGAGGAACTATGCTGAGCAGTTCTTC	CAWSLGGRNYAEQFF	TRBV31	TRBJ2-1	CD4	M
TGTGCCAGCAGCCAAGATGTGGGATTGGAACAGTACTTC	CASSQDVGLEQYF	TRBV5	TRBJ2-7	CD4	M
TGTGCCAGCGTGGGGGGGCGCTCCTATGAACAGTACTTC	CASVGGRSYEQYF	TRBV13-2	TRBJ2-7	CD8	M
TGTGCCAGCAGCCACTACAGGGGTAGTGCAGAAACGCTGTATTTT	CASSHYRGSAETLYF	TRBV4	TRBJ2-3	CD4	M
TGTGCCAGCAGTGATCCCAGATCCTATGAACAGTACTTC	CASSDPRSYEQYF	TRBV13-3	TRBJ2-7	CD4	M
TGTGCCAGCAGCCCCCCCAGGGCAAACACAGAAGTCTTCTTT	CASSPPRANTEVFF	TRBV4	TRBJ1-1	CD4	M
TGTGCCAGCAGTGATCTGGGGGGATATGGTCAAAACACCTTGTACTTT	CASSDLGGYGQNTLYF	TRBV13-3	TRBJ2-4	CD4	M
TGTGCTAGCAGTTTCCGGGACAGGGAATATGAACAGTACTTC	CASSFRDREYEQYF	TRBV29	TRBJ2-7	CD4	M
TGTGCTAGCAGCCACAACACCGGGCAGCTCTACTTT	CASSHNTGQLYF	TRBV29	TRBJ2-2	CD8	M
TGTGCCAGCAGTATGGGGGGCTCTGCAGAAACGCTGTATTTT	CASSMGGSAETLYF	TRBV13-1	TRBJ2-3	CD4	M
TGTGCCAGCGGTGCGACTGCCTTTGAACAGTACTTC	CASGATAFEQYF	TRBV13-2	TRBJ2-7	CD8	M
TGTGCAAGCAGCTTAGATCTCATCTATGCTGAGCAGTTCTTC	CASSLDLIYAEQFF	TRBV16	TRBJ2-1	CD8	M
TGTGCCAGCAGTGATTCGGGACTGGGGGGTGAACAGTACTTC	CASSDSGLGGEQYF	TRBV13-1	TRBJ2-7	CD8	M
TGTGCCAGCAGCCAAGAGTTGGGGGGAGGGGAAACGCTGTATTTT	CASSQELGGGETLYF	TRBV5	TRBJ2-3	CD8	M
TGTGCCAGCAGCCCCACGGGGGGAAGCACAGAAGTCTTCTTT	CASSPTGGSTEVFF	TRBV5	TRBJ1-1	CD8	M
TGTGCTAGCAGTCCCTCGGGGCCCTATGCTGAGCAGTTCTTC	CASSPSGPYAEQFF	TRBV29	TRBJ2-1	CD8	M
TGTGCCAGCAGTGAAGTGGGGGGCTCCTATGAACAGTACTTC	CASSEVGGSYEQYF	TRBV13-3	TRBJ2-7	CD8	M
TGTGCCAGCAGCCCCTGGACTGGGGGGAATGCTGAGCAGTTCTTC	CASSPWTGGNAEQFF	TRBV5	TRBJ2-1	CD4	M
TGTGCTAGCAGTTCTCACACCCTTCAAGCCACCCAGTACTTT	CASSSHTLQATQYF	TRBV29	TRBJ2-5	CD8	M
TGTGCCAGCAGTGATGGACACTATGAACAGTACTTC	CASSDGHYEQYF	TRBV13-1	TRBJ2-7	CD8	M
TGTGCCTGGAGTCTAAGGACAGGGGCTTCTGGAAATACGCTCTATTTT	CAWSLRTGASGNTLYF	TRBV31	TRBJ1-3	CD4	M
TGTGCCAGCAGTGATGCGGAGGGAGGGAAAATGGGAAATACGCTCTATTTT	CASSDAEGGKMGNTLYF	TRBV13-1	TRBJ1-3	CD8	M
TGTGCTAGCATCCGGGACAGATATGCTGAGCAGTTCTTC	CASIRDRYAEQFF	TRBV29	TRBJ2-1	CD8	M
TGTGCTAGCAGTTCACCAAACACAGAAGTCTTCTTT	CASSSPNTEVFF	TRBV17	TRBJ1-1	CD8	M
TGTGCCAGCAGCTCCCCGGGACAAAACTATGCTGAGCAGTTCTTC	CASSSPGQNYAEQFF	TRBV4	TRBJ2-1	CD8	M
TGTGCTAGCAGTCCCGGGACAAAAAACACAGAAGTCTTCTTT	CASSPGTKNTEVFF	TRBV29	TRBJ1-1	CD8	M
TGTGGTGCTAGGGATCAGGGAAGTGCAGAAACGCTGTATTTT	CGARDQGSAETLYF	TRBV20	TRBJ2-3	CD4	M
TGTGGTGCTAGTAGGGACACTAGTGCAGAAACGCTGTATTTT	CGASRDTSAETLYF	TRBV20	TRBJ2-3	CD4	M
TGTGCCAGCAGCCAAGACGGGACAGGGAACACAGAAGTCTTCTTT	CASSQDGTGNTEVFF	TRBV5	TRBJ1-1	CD4	M
TGTGCTAGCAGTTTATCGAGACATCCAAACACAGAAGTCTTCTTT	CASSLSRHPNTEVFF	TRBV29	TRBJ1-1	CD8	M
TGTGCCAGCAGCCGCGGGGACAACCAAGACACCCAGTACTTT	CASSRGDNQDTQYF	TRBV5	TRBJ2-5	CD4	M
TGTGCCGACCGGGACAGGGGGAGTTCCGACTACACCTTC	CADRDRGSSDYTF	TRBV31	TRBJ1-2	CD8	M
TGTGCCTCAGGGGAAACGCTGTATTTT	CASGETLYF	TRBV19	TRBJ2-3	CD4	M
TGTGCCTGGAGTCTAGCTGGGGGGGGTTATGAACAGTACTTC	CAWSLAGGGYEQYF	TRBV31	TRBJ2-7	CD8	M
TGTGGTGCTAGGTCTGGGGGGTCCTCCTATGAACAGTACTTC	CGARSGGSSYEQYF	TRBV20	TRBJ2-7	CD4	M
TGTGCCAGCAGCCAAGATTGGGACAGGGGGCGCACCGGGCAGCTCTACTTT	CASSQDWDRGRTGQLYF	TRBV5	TRBJ2-2	CD4	M
TGCACCTGCAGTACTAGTCAAAACACCTTGTACTTT	CTCSTSQNTLYF	TRBV1	TRBJ2-4	CD4	M
TGTGCCTGGAGTCTGGGGGGCGCAAACACCGGGCAGCTCTACTTT	CAWSLGGANTGQLYF	TRBV31	TRBJ2-2	CD8	M
TGTGCCAGCAGCCCTGGGGGGCTTAACTATGCTGAGCAGTTCTTC	CASSPGGLNYAEQFF	TRBV4	TRBJ2-1	CD8	M
TGTGCCAGCAGCCGGACAAATCAAAACACCTTGTACTTT	CASSRTNQNTLYF	TRBV5	TRBJ2-4	CD4	M
TGTGCTAGCACCTCCGGGACAGGCCTCAACGAAAGATTATTTTTC	CASTSGTGLNERLFF	TRBV29	TRBJ1-4	CD8	M
TGTGCCAGCAGCCCAGGGAAAGACACCCAGTACTTT	CASSPGKDTQYF	TRBV5	TRBJ2-5	CD4	M
TGTGCCAGCAGAGAGACAGTTGGAAATACGCTCTATTTT	CASRETVGNTLYF	TRBV13-1	TRBJ1-3	CD4	M
TGCACCTGCAGGAGGACTGGGTCTCAAAACACCTTGTACTTT	CTCRRTGSQNTLYF	TRBV1	TRBJ2-4	CD8	M
TGTGCCTGGAGTACCCGGGACAAAAACACAGAAGTCTTCTTT	CAWSTRDKNTEVFF	TRBV31	TRBJ1-1	CD4	M
TGTGCCAGCAGGGGTCAAAACACCTTGTACTTT	CASRGQNTLYF	TRBV19	TRBJ2-4	CD4	M
