# Supplementary material for: Tick-borne encephalitis virus variants drive distinct TCR repertoire alterations
Source: Front Immunol. 2025 Dec 18;16:1663781. doi: 10.3389/fimmu.2025.1663781 (PMC12756428; doi:10.3389/fimmu.2025.1663781)
Supplement: Supplementary file 2 [file DataSheet2.csv]

TRBV	Frequency in non-TBEV-associated clones	Frequency in TBEV-associated clones	adjusted P value	TBEV variant
TRBV1	7.879298e-02	0.092592593	0.76749170	991/58
TRBV12	2.561667e-03	0.003703704	0.87824121	991/58
TRBV13	3.083661e-01	0.400000000	0.01730981	991/58
TRBV14	2.184473e-02	0.025925926	0.87824121	991/58
TRBV15	5.231880e-03	0.003703704	1.00000000	991/58
TRBV16	1.504980e-02	0.040740741	0.02275904	991/58
TRBV17	2.843342e-02	0.040740741	0.61548800	991/58
TRBV18	5.427261e-06	0.000000000	1.00000000	991/58
TRBV19	6.710266e-02	0.040740741	0.33704510	991/58
TRBV2	2.753792e-02	0.037037037	0.76749170	991/58
TRBV20	7.452172e-02	0.025925926	0.01730981	991/58
TRBV21	1.953814e-04	0.000000000	1.00000000	991/58
TRBV22	2.170904e-04	0.000000000	1.00000000	991/58
TRBV23	2.279450e-04	0.000000000	1.00000000	991/58
TRBV24	1.693305e-03	0.000000000	1.00000000	991/58
TRBV26	8.412255e-04	0.000000000	1.00000000	991/58
TRBV29	4.478033e-02	0.029629630	0.76693200	991/58
TRBV3	1.568478e-02	0.033333333	0.19376996	991/58
TRBV30	4.971371e-03	0.003703704	1.00000000	991/58
TRBV31	7.561260e-02	0.062962963	0.87824121	991/58
TRBV4	6.456813e-02	0.044444444	0.61548800	991/58
TRBV5	1.617378e-01	0.114814815	0.19376996	991/58
TRBV8	2.170904e-05	0.000000000	1.00000000	991/58
TRBV1	7.866125e-02	0.096654275	5.367632e-01	EK
TRBV11	4.257022e-06	0.000000000	1.000000e+00	EK
TRBV12	2.486101e-03	0.007434944	3.814454e-01	EK
TRBV13	3.087618e-01	0.327137546	8.494317e-01	EK
TRBV14	2.357964e-02	0.044609665	1.413865e-01	EK
TRBV15	4.759351e-03	0.007434944	7.053022e-01	EK
TRBV16	1.256247e-02	0.059479554	3.781194e-06	EK
TRBV17	3.136574e-02	0.052044610	2.367712e-01	EK
TRBV18	1.702809e-05	0.000000000	1.000000e+00	EK
TRBV19	7.060697e-02	0.092936803	3.814454e-01	EK
TRBV2	2.676390e-02	0.033457249	7.993393e-01	EK
TRBV20	8.310558e-02	0.040892193	5.222894e-02	EK
TRBV21	1.958230e-04	0.000000000	1.000000e+00	EK
TRBV22	1.447387e-04	0.000000000	1.000000e+00	EK
TRBV23	2.426503e-04	0.000000000	1.000000e+00	EK
TRBV24	1.643210e-03	0.000000000	1.000000e+00	EK
TRBV25	1.277107e-05	0.000000000	1.000000e+00	EK
TRBV26	9.237738e-04	0.000000000	1.000000e+00	EK
TRBV29	3.264284e-02	0.059479554	9.661817e-02	EK
TRBV3	1.375018e-02	0.066914498	7.181134e-07	EK
TRBV30	4.806178e-03	0.000000000	1.000000e+00	EK
TRBV31	7.545146e-02	0.014869888	8.755217e-05	EK
TRBV4	6.503027e-02	0.044609665	4.872913e-01	EK
TRBV5	1.624607e-01	0.052044610	7.181134e-07	EK
TRBV8	2.128511e-05	0.000000000	1.000000e+00	EK
TRBV1	8.369224e-02	0.046666667	0.73863014	M
TRBV12	2.943682e-03	0.013333333	0.58490305	M
TRBV13	2.947736e-01	0.253333333	0.85026172	M
TRBV14	2.444843e-02	0.020000000	1.00000000	M
TRBV15	5.775728e-03	0.013333333	0.73863014	M
TRBV16	1.826728e-02	0.006666667	1.00000000	M
TRBV17	2.787978e-02	0.046666667	0.73863014	M
TRBV18	5.875613e-06	0.000000000	1.00000000	M
TRBV19	9.550809e-02	0.080000000	1.00000000	M
TRBV2	3.094098e-02	0.026666667	1.00000000	M
TRBV20	8.045477e-02	0.046666667	0.73863014	M
TRBV21	2.115221e-04	0.000000000	1.00000000	M
TRBV22	1.586416e-04	0.000000000	1.00000000	M
TRBV23	2.173977e-04	0.000000000	1.00000000	M
TRBV24	1.498281e-03	0.000000000	1.00000000	M
TRBV25	5.875613e-06	0.000000000	1.00000000	M
TRBV26	8.343371e-04	0.000000000	1.00000000	M
TRBV29	4.071800e-02	0.106666667	0.01068824	M
TRBV3	1.854931e-02	0.006666667	1.00000000	M
TRBV30	5.017774e-03	0.000000000	1.00000000	M
TRBV31	6.464937e-02	0.060000000	1.00000000	M
TRBV4	6.246364e-02	0.046666667	1.00000000	M
TRBV5	1.409560e-01	0.226666667	0.05441219	M
TRBV8	2.937807e-05	0.000000000	1.00000000	M
TRBV1	8.241621e-02	0.03053435	0.17808399	IM
TRBV12	2.717565e-03	0.01526718	0.24118362	IM
TRBV13	3.128401e-01	0.40458015	0.17808399	IM
TRBV14	2.345501e-02	0.04580153	0.45814873	IM
TRBV15	5.506271e-03	0.00000000	1.00000000	IM
TRBV16	1.630539e-02	0.03053435	0.50128930	IM
TRBV17	2.735350e-02	0.03816794	0.90113000	IM
TRBV18	7.114045e-06	0.00000000	1.00000000	IM
TRBV19	8.432278e-02	0.05343511	0.64434828	IM
TRBV2	2.769498e-02	0.01526718	1.00000000	IM
TRBV20	7.415681e-02	0.02290076	0.17808399	IM
TRBV21	1.707371e-04	0.00000000	1.00000000	IM
TRBV22	9.248259e-05	0.00000000	1.00000000	IM
TRBV23	1.920792e-04	0.00000000	1.00000000	IM
TRBV24	1.451265e-03	0.00000000	1.00000000	IM
TRBV25	7.114045e-06	0.00000000	1.00000000	IM
TRBV26	9.034837e-04	0.00000000	1.00000000	IM
TRBV29	3.743411e-02	0.09923664	0.03233302	IM
TRBV3	1.485413e-02	0.01526718	1.00000000	IM
TRBV30	5.065200e-03	0.00000000	1.00000000	IM
TRBV31	7.195857e-02	0.03053435	0.34803714	IM
TRBV4	5.990738e-02	0.03053435	0.52230289	IM
TRBV5	1.511663e-01	0.16793893	1.00000000	IM
TRBV8	2.134214e-05	0.00000000	1.00000000	IM
TRBV1	8.037748e-02	0.11111111	0.65184381	C
TRBV12	2.953656e-03	0.00000000	1.00000000	C
TRBV13	3.004486e-01	0.38888889	0.44328103	C
TRBV14	2.263589e-02	0.00000000	1.00000000	C
TRBV15	5.563863e-03	0.00000000	1.00000000	C
TRBV16	1.495850e-02	0.00000000	1.00000000	C
TRBV17	3.047179e-02	0.11111111	0.10300987	C
TRBV18	5.283820e-06	0.00000000	1.00000000	C
TRBV19	8.411842e-02	0.05555556	1.00000000	C
TRBV2	2.969507e-02	0.00000000	1.00000000	C
TRBV20	8.226380e-02	0.00000000	0.39369693	C
TRBV21	2.324881e-04	0.00000000	1.00000000	C
TRBV22	1.690823e-04	0.00000000	1.00000000	C
TRBV23	3.698674e-04	0.00000000	1.00000000	C
TRBV24	2.028987e-03	0.00000000	1.00000000	C
TRBV26	1.051480e-03	0.00000000	1.00000000	C
TRBV27	5.283820e-06	0.00000000	1.00000000	C
TRBV28	1.056764e-05	0.00000000	1.00000000	C
TRBV29	3.466186e-02	0.05555556	0.47009055	C
TRBV3	1.699277e-02	0.00000000	1.00000000	C
TRBV30	5.083035e-03	0.05555556	0.08772968	C
TRBV31	6.963547e-02	0.11111111	0.35982790	C
TRBV4	6.419842e-02	0.00000000	0.62593638	C
TRBV5	1.520525e-01	0.11111111	1.00000000	C
TRBV8	1.585146e-05	0.00000000	1.00000000	C
